# Supplementary material for: The helper NLR immune protein NRC3 mediates the hypersensitive cell death caused by the cell-surface receptor Cf-4
Source: PLoS Genet. 2022 Sep 22;18(9):e1010414. doi: 10.1371/journal.pgen.1010414 (PMC9543701; doi:10.1371/journal.pgen.1010414)
Supplement: S1 Table — (XLSX) [file pgen.1010414.s012.xlsx]

## Sheet: Sheet1
Template	Primers	Product	Antibiotic	pJK	Purpose	RE	Plasmids	Publication	OD	Experiments
-	-	pK7WGF2-EGFP-RPi-blb2	Spec	-	Binary Agro L2M	-	-	Bozkurt et al., 2011	0.2	Fig1, FigS1 HR assays
-	-	pTRBO::FLAG-AVRblb2	Kan	-	Binary Agro L2M	-	-	Bozkurt et al., 2011	0.1	Fig1, FigS1 HR assays
-	-	pBinplus::R3a	Kan	-	Binary Agro L2M	-	-	Bos et al., 2006	0.3	Fig2, Fig2, Fig5, FigS1, FigS4, FigS11 HR assays
-	-	pL2M-2x35S::CaNRC1-mEGFP	Kan	pDL258	Binary Agro L2M	BsaI	pJK001c_mRFP1, pICH51288, pICH41414, pICSL50044, pJK-0-188	This work	0.3	FigS5 western
-	-	pL2M-2x35S::CaNRC2-mEGFP	Kan	pDL260	Binary Agro L2M	BsaI	pJK001c_mRFP1, pICH51288, pICH41414, pICSL50044, pJK-0-190	This work	0.3	FigS5 western
-	-	pL2M-2x35S::CaNRC3-mEGFP	Kan	pDL262	Binary Agro L2M	BsaI	pJK001c_mRFP1, pICH51288, pICH41414, pICSL50044, pJK-0-192	This work	0.3	FigS5 western
-	-	pL2M-2x35S::SlNRC1-mEGFP	Kan	pDL168	Binary Agro L2M	BsaI	pJK001c_mRFP1, pICH51288, pICH41414, pICSL50044, pJK-0-220	This work	0.3	FigS5 western
-	-	pL2M-2x35S::SlNRC2-mEGFP	Kan	pDL170	Binary Agro L2M	BsaI	pJK001c_mRFP1, pICH51288, pICH41414, pICSL50044, pJK-0-222	This work	0.3	FigS5 western
-	-	pL2M-2x35S::SlNRC3-mEGFP	Kan	pDL172	Binary Agro L2M	BsaI	pJK001c_mRFP1, pICH51288, pICH41414, pICSL50044, pJK-0-224	This work	0.3	FigS5 western
-		pUC57-Kan-CDS1-XopQ	Kan	pHA	General L0M	EcoRV	pUC57-Kan	This work	-	L0M
-	AATGTCTGCTTGGTCACATCCTCAGTTTGAAAAGGGAGCTGAAAACCTATACTTCCA/ACCTTGGAAGTATAGGTTTTCAGCTCCCTTTTCAAACTGAGGATGTGACCAAGCAGA	pL0M-NT2-StrepII-TEV	Spec	pJK-0-092	General L0M	BpiI	pICH41258	This work	-	L0M
pICH86988::NRC3	TTGGTCTCAAATGGCAGATGTAGCAGCAGAT/TTGGTCTCAAAGCTCACAATCCGAGATCTGGAGGAAATAC	pL0M-CDS1-NbNRC3	Spec	pJK-0-094	General L0M	BsaI	pICH41308	This work	-	L0M
pICH86988::NRC3_DV	TTGGTCTCAAATGGCAGATGTAGCAGCAGAT/TTGGTCTCAAAGCTCACAATCCGAGATCTGGAGGAAATAC	pL0M-CDS1-NbNRC3_D480V	Spec	pJK-0-098	General L0M	BsaI	pICH41308	This work	-	L0M
pICH86988::NRC3	TTGGTCTCAAATGGCAGATGTAGCAGCAGAT/TTGGTCTCAAAGCTCACAATCCGAGATCTGGAGGAAATAC	pL0M-CDS1-NbNRC3_L21E	Spec	pJK-0-101	General L0M	BsaI	pICH41308	This work	-	L0M
pICH86988::NRC3	TGGTCTCACGAACCCAATCCGAGATCTGGAGG/TTGGTCTCAAAGCTCACAATCCGAGATCTGGAG –AATGGTTGATGCTGTTGTGACTGTATTCCTTGAAAAGACGCTTAATATTCTAATCGACAACGCTGACTTGATTAT/ACCTATAATCAAGTCAGCGTTGTCGATTAGAATATTAAGCGTCTTTTCAAGGAATACAGTCACAACAGCATCAAC	pL0M-CDS1-NbNRC3_ZAR1a1	Spec	pJK-0-103	General L0M	BsaI	pICH41308	This work	-	L0M
pICH86988::NRC3	TTGGTCTCAAATGGCAGATGTAGCAGCAGAT/TTGGTCTCACGAACCCAATCCGAGATCTGGAG	pL0M-CDS1ns-NbNRC3	Spec	pJK-0-105	General L0M	BsaI	pICSL01005	This work	-	L0M
pICH86988::NRC3	TTGGTCTCAAATGGCAGATGTAGCAGCAGAT/TTGGTCTCACGAACCCAATCCGAGATCTGGAG	pL0M-CDS1ns-NbNRC3_L21E	Spec	pJK-0-107	General L0M	BsaI	pICSL01005	This work	-	L0M
pICH86988::NRC3	TGGTCTCAAGGTATAAAGGGTGAAGTTGAAA/TGGTCTCACGAACCCAATCCGAGATCTGGAGG – AATGGTTGATGCTGTTGTGACTGTATTCCTTGAAAAGACGCTTAATATTCTAATCGACAACGCTGACTTGATTAT/ACCTATAATCAAGTCAGCGTTGTCGATTAGAATATTAAGCGTCTTTTCAAGGAATACAGTCACAACAGCATCAAC	pL0M-CDS1ns-NbNRC3_ZAR1a1	Spec	pJK-0-108	General L0M	BsaI	pICSL01005	This work	-	L0M
pICH86988::NRC3	TTGGTCTCAAATGGCGAACGTTGCGGTG/TTGGTCTCACGAACCGAGATCGGGAGGGAATATAG	pL0M-CDS1ns-NbNRC2a	Spec	pJK-0-116	General L0M	BsaI	pICSL01005	This work	-	L0M
pICH86988::NRC2	TTGGTCTCAAGGTGTTAAGGATTCGGCTGAGAG/TTGGTCTCACGAACCGAGATCGGGAGGGAATATAGAG – AATGGCGAACGTTGCGGTGGAGTTTCTGGTGCAGAACTTGATGCAGCTGGAAAGAGACAATGCGGAGCTGATTGT/ACCTACAATCAGCTCCGCATTGTCTCTTTCCAGCTGCATCAAGTTCTGCACCAGAAACTCCACCGCAACGTTCGC	pL0M-CDS1ns-NbNRC2a_L17E	Spec	pJK-0-176	General L0M	BsaI	pICSL01005	This work	-	L0M
-	CACTCTGTGGGTCTCAAATGGTTGATGTGGCCGTGTCTTTCCTGCTTGAGAACTTGACTCAGCTGCTGAGGGATAACGCTGAGCTTATTGTGGGTGTGAAGGGCGAAGCTGAGAACCTTCTTGAGGATCTGTCTGAGTTCAACGCCTTCCTTAAGCAGGCTGCTATTGTGAGGTCTGAGAACCCTGTGCTGAAAGAGCTGGTCAAGAGCATCAGAAAGGTGGTGAACAGAGCTGAGGACGCCATCGATAAGTTCGTGATTGAGGCTAAGCTGCACAAGGATAGGGGTGTGACTAGGCTTTGGGAGAACATCGGCCACTACAAGAAAGTGAAGGACGTGGCCGAAGAGATCAAGGGGATTAGAGATCGGGTCCGAGAGATCAGGCAGAACAATGCTCATG…	pL0M-CDS1ns-CaNRC1	Spec	pJK-0-188	General L0M	DraIII	pICH41155	This work	-	L0M
-	CACTCTGTGGGTCTCAAATGGCTAACGTGGCAGTTGAGTTCCTGGTTGAGAACCTTATGCAGCTGCTGAGGGATAACGCTGAGCTTATCCTTGGTGTGAAAGAGGCTGCTGAGTCTCTTCTGCAGGATCTGAACGACTTCAACGCCTTCCTTAAGCAGGCTGCTAAGTGCCGGAATGAGAACGATGTGCTGAAAGAGCTGGTCAAGAAGATCCGGACCGTCGTTAATTCTGCTGAGGACGCTATCGACAAGTTCGTGATTGAGGCTAAGCTGCACAAGGACAAGGGTGTGACTAGAGTGCTTGATCTGCCTCACTACAAGCGGGTTAGAGAAGTGGCTGGTGAGATCAAGGCCATCAGAAACAAGGTGAGGGAAATCCGGCAGAACAACGCTATTGGAC…	pL0M-CDS1ns-CaNRC2	Spec	pJK-0-190	General L0M	DraIII	pICH41155	This work	-	L0M
-	CACTCTGTGGGTCTCAAATGGCTGATGTGGCTGTGAAGTTCCTGGTTGAGAACCTTATGCAGCTGCTGATCGATAACGCTGATCTGATCCTGGGTATCAAGGGCGAAGTTGAGGATCTTCTGAGGGACCTGTCTGACTTCAACGCTTTCCTTAAGCAGGCTGCCAAGAGCAGAAGGGATAACGAGGTTCTGAAAGAGATGGTCAAGAAGATCCGGAAGGTCGTCAATGCTGCTGAGGACAGCATTGATAAGTTCGTGATCGAGGCTAAGCGGCACGACGACAAGAACAAGTTTGCTCAGTGGTTCCACTTGACCCATGTGGCTAGAGCTAAGGGTGTTGCTGACGAGATCAAGAGCATCCGTGAGCGGGTGAAAGAAATCCGTGAGAACGATTCTTACG…	pL0M-CDS1ns-CaNRC3	Spec	pJK-0-192	General L0M	DraIII	pICH41155	This work	-	L0M
-	CACTCTGTGGTCTCAAATGGTGGATGTGGGTGTTGAGTTCCTGCTTGAGAACCTTAAGCAGCTGGTGCTGGATAACGTTGAGCTTATCGGTGGTGCTAAGGACGAGATCGAGAACCTGAGGGATGATCTGTCTGAGTTCAACGCCTTCTTGAAGCAGGCTGCTATGGTGAGGTCTGAGAACCCTGTGCTTAAAGAGCTGGTCCGGTCCATTAGAAAGGTGGTGAATAGAGCTGAGGACGCCGTGGATAAGTTCGTGATTGAAGCTAAGGTGCACAAGGACAAGGGCTTCAAGGGCGTTTTCGATAAGCCTGGTCACTACAGGCGTGTTAGGGATGCTGCTGTTGAGATCAAGGGCATCAGAGACAAGATGCGTGAGATCAGGCAGAACAAGGCTCATGG…	pL0M-CDS1ns-SlNRC1	Spec	pJK-0-220	General L0M	DraIII	pICH41155	This work	-	L0M
-	CACTCTGTGGTCTCAAATGGCTAACGTGGCAGTTGAGTTCCTGGTTGAGAACCTTATGCAGCTGCTGAGGGATAACGTCGAGCTTATCTCTGGTGTGAAAGAGGCTGCTGAGTCTCTTCTGCAGGATCTGAACGACTTCAACGCCTTCCTTAAGCAGGCTGCTAAGTGCCACATCAACGAGAATGAGGTGCTCCGTGAGCTGGTGAAGAAGATCAGGACCGTTGTTAACAGCGCTGAGGACGCTATCGACAAGTTCGTGATTGAGGCTAAGCTGCACAAGGATAAGGGTGTGACCAGAGTGCTTGATCTGCCTCACTACAAGCGGGTGAAAGAAGTTGCTGGCGAGATCAAGGCCATCCGGAACAAGGTTAGAGAAATCAGGCAGACCGATGCTATTGG…	pL0M-CDS1ns-SlNRC2	Spec	pJK-0-222	General L0M	DraIII	pICH41155	This work	-	L0M
-	CACTCTGTGGTCTCAAATGGCTGATGTGGCTGTGAAGTTCCTGCTTGAGAACTTGACCCAGCTGCTGATCGATAACGCTGATCTGATTCTGGGTATCCAGGGCGAAGTTGAGAACCTTCTTACCGACCTGAACTACTTCAACGCCTTCCTGAAAGAGGCTGCCAAGTCTAGGCGTGAGAACGAGGTTCTGAAAGAGCTGGTCAAGAAGATCCGGAAGGTCGTCAATGATGCCGAGGACAGCATTGACAAGTTCGTGGTTGAGGCTAAGAGGCACGACGACAAGAACAAGTTTGCTCAGTGGTTCCACATCACCCATGTGGCTAGAGCTAAGGGTGTTGCTGACGAGATCAAGAGCATCCGTGAGCGGGTGAAAGAAATCAGGGATAACGATGCTTACGG…	pL0M-CDS1ns-SlNRC3	Spec	pJK-0-224	General L0M	DraIII	pICH41155	This work	-	L0M
pICH86988::AVRcap1b	TTGGTCTCAAATGGCTCCTTCAATCGTGGAAAATATTAAGGC/TTGGTCTCAAAGCTCAAGGAGTAGATGATGCCACTGCCAAC	pL1M-R1-pMAS::AVRcap1b	Carb	pJK-B1-050	Binary Agro L1M	BsaI	pICH47802_mRFP1, pICH85281, pICH41432	This work	-	L1M
pJK-B2-275p	TTGGTCTCAAGGTTCGCCAAAAGCAAACGCCAA/TTGGTCTCAAAGCCTAAATGCCTTCGGCAATGTTGAA	pL1M-R1-pMAS::STREPII-SPRYSEC15	Carb	pJK-B1-051	Binary Agro L1M	BsaI	pICH47802_mRFP1, pICH85281, pICH41432, pJK-0-092	This work	-	L1M
-	-	pL1M-R1-pMAS::mCherry	Carb	pJK-B1-053	Binary Agro L1M	BsaI	pICH47802_mRFP1, pICH85281, pICH41432, pJK636	This work	-	L1M
-	-	pL1M-F2-2x35S::NbNRC3	Carb	pJK-B1-054	Binary Agro L1M	BsaI	pICH47742_mRFP1, pICH51288, pICH41414, pJK-0-094	This work	-	L1M
-	-	pL1M-F2-2x35S::NbNRC3_D480V	Carb	pJK-B1-055	Binary Agro L1M	BsaI	pICH47742_mRFP1, pICH51288, pICH41414, pJK-0-098	This work	-	L1M
-	-	pL2M-P19-2x35S::mCherry	Kan	pJK-B2-023p	Binary Agro L2M	BsaI	pJK268c, pICH51288, pICH41414, pJK636	This work	EV	Fig1, Fig2, Fig3, Fig4, FigS1, FigS4, FigS5, FigS6, FigS7, FigS8, FigS9, FigS10 HR assays
-	-	pL2M-P19-2x35S::Pto	Kan	pJK-B2-035p	Binary Agro L2M	BsaI	pJK268c, pICH51288, pICH41414, pICSL50028, pJK-ID-007	This work	0.5	Fig1, Fig2, Fig3, Fig4, FigS1, FigS4, FigS7, FigS8, FigS9, FigS10 HR assays
-	-	pL2M-P19-2x35S::NbNRC3	Kan	pJK-B2-062p	Binary Agro L2M	BsaI	pJK268c_mRFP1, pICH51288, pICH41414, pJK-0-094	This work	0.5	Fig1, Fig2, Fig3, Fig4, FigS1, FigS4, FigS6, FigS7, FigS8, FigS9, FigS10 HR assays
-	-	pL2M-P19-2x35S::NbNRC3-6xHA	Kan	pJK-B2-062p-HA	Binary Agro L2M	BsaI	pJK268c_mRFP1, pICH51288, pICH41414, pJK-0-105	This work	0.5	Fig 2D, Fig3C, Fig4C western
-	-	pL2M-P19-2x35S::NbNRC3-4xMyc	Kan	pJK-B2-062p-Myc	Binary Agro L2M	BsaI	pJK268c_mRFP1, pICH51288, pICH41414, pICSL50010, pJK-0-105	This work	0.5	FigS9, FigS10 HR assays
-	-	pL2M-P19-2x35S::NbNRC3_L21E	Kan	pJK-B2-064p	Binary Agro L2M	BsaI	pJK268c_mRFP1, pICH51288, pICH41414, pJK-0-101	This work	0.5	Fig3, FigS7 HR assays
-	-	pL2M-P19-2x35S::NbNRC3_L21E-6xHA	Kan	pJK-B2-064p-HA	Binary Agro L2M	BsaI	pJK268c_mRFP1, pICH51288, pICH41414, pJK-0-107, pICSL5009A	This work	0.5	Fig3C western
-	-	pL2M-P19-2x35S::NbNRC3_ZAR1a1	Kan	pJK-B2-065p	Binary Agro L2M	BsaI	pJK268c_mRFP1, pICH51288, pICH41414, pJK-0-103	This work	0.5	Fig4, FigS8 HR assays
-	-	pL2M-P19-2x35S::NbNRC3_ZAR1a1-6xHA	Kan	pJK-B2-065p-HA	Binary Agro L2M	BsaI	pJK268c_mRFP1, pICH51288, pICH41414, pJK-0-108, pICSL5009A	This work	0.5	Fig4C western
pICH86988::NRC2	TTGGTCTCAAATGGCGAACGTTGCGGTG/TTGGTCTCAAAGCTCAGAGATCGGGAGG	pL2M-P19-2x35S::NbNRC2a	Kan	pJK-B2-090p	Binary Agro L2M	BsaI	pJK268c_mRFP1, pICH51288, pICH41414	This work	0.5	Fig1, Fig2, Fig3, Fig4, FigS1, FigS4, FigS6, FigS7, FigS8, FigS9, FigS10 HR assays
-	-	pL2M-P19-2x35S::NbNRC2a-6xHA	Kan	pJK-B2-090p-HA	Binary Agro L2M	BsaI	pJK268c_mRFP1, pICH51288, pICH41414, pJK-0-116, pICSL5009A	This work	0.5	Fig2D, Fig3C, Fig4C western
-	-	pL2M-P19-2x35S::NbNRC2a-4xMyc	Kan	pJK-B2-090p-Myc	Binary Agro L2M	BsaI	pJK268c_mRFP1, pICH51288, pICH41414, pICSL50010, pJK-0-116	Contreras et al., 2022	0.5	FigS9, FigS10 HR assays
pICH86988::NRC2	TTGGTCTCAAGGTGTTAAGGATTCGGCTGAGAG/TTGGTCTCAAAGCTCAGAGATCGGGAGG – AATGGCGAACGTTGCGGTGGAGTTTCTGGTGCAGAACTTGATGCAGCTGGAAAGAGACAATGCGGAGCTGATTGT/ACCTACAATCAGCTCCGCATTGTCTCTTTCCAGCTGCATCAAGTTCTGCACCAGAAACTCCACCGCAACGTTCGC	pL2M-P19-2x35S::NbNRC2a_L17E	Kan	pJK-B2-091p	Binary Agro L2M	BsaI	pJK268c_mRFP1, pICH51288, pICH41414	This work	0.5	Fig3, FigS7 HR assays
-	-	pL2M-P19-2x35S::NbNRC2a_L17E-6xHA	Kan	pJK-B2-091p-HA	Binary Agro L2M	BsaI	pJK268c_mRFP1, pICH51288, pICH41414, pJK-0-176	This work	0.5	Fig3C western
pTP50-AvrPto-FLAG	TTGGTCTCAAATGGGAAATATATGTGTCGG/TTGGTCTCAAAGCTCATTGCCAGTTACGGTACG	pL2M-P19-2x35S::AvrPto	Kan	pJK-B2-098p	Binary Agro L2M	BsaI	pJK268c, pICH51288, pICH41414	This work	0.25	Fig1, Fig2, Fig3, Fig4, FigS1, FigS4, FigS6, FigS7, FigS8, FigS9, FigS10 HR assays
pK7WG2-NRC1	TTGGTCTCAAATGGTTGATGTAGGGGTTGAATTTC/TTGGTCTCACACGAGTAGTCAACAATACTCTATTGC - TTGGTCTCACGTGACCACCGTGTTGCAAGATATTG/TTGGTCTCAAAGCCTAAGAAGCTGTCTGTACATCAG	pL2M-P19-2x35S::SlNRC1	Kan	pJK-B2-133p	Binary Agro L2M	BsaI	pJK268c_mRFP1, pICH51288, pICH41414	This work	0.5	Fig2, FigS4, FigS6 HR assays
pJK-B2-133p	TTGGTCTCAAATGGTTGATGTAGGGGTTGAATTTC/TTGGTCTCACGAAGAAGCTGTCTGTACATCAGAATC	pL2M-P19-2x35S::SlNRC1-6xHA	Kan	pJK-B2-133p-HA	Binary Agro L2M	BsaI	pJK268c_mRFP1, pICH51288, pICSL50009A, pICH41414	This work	0.5	Fig 2D western
pICH86988::NRC2	TTGGTCTCAAGGTGTTAAGGATTCGGCTGAGAG/TTGGTCTCAAAGCTCAGAGATCGGGAGG –AATGGTTGATGCTGTTGTGACTGTATTCCTTGAAAAGACGCTTAATATTCTAAGAGACAATGCGGAGCTGATTGT/ACCTACAATCAGCTCCGCATTGTCTCTTAGAATATTAAGCGTCTTTTCAAGGAATACAGTCACAACAGCATCAAC	pL2M-P19-2x35S::NbNRC2a_ZAR1a1	Kan	pJK-B2-175p	Binary Agro L2M	BsaI	pJK268c_mRFP1, pICH51288, pICH41414	This work	0.5	Fig4, FigS8 HR assays
pICH86988::NRC2	TTGGTCTCAAGGTGTTAAGGATTCGGCTGAGAG/TTGGTCTCACGAACCGAGATCGGGAGGGAATATAGAG –AATGGTTGATGCTGTTGTGACTGTATTCCTTGAAAAGACGCTTAATATTCTAAGAGACAATGCGGAGCTGATTGT/ACCTACAATCAGCTCCGCATTGTCTCTTAGAATATTAAGCGTCTTTTCAAGGAATACAGTCACAACAGCATCAAC	pL2M-P19-2x35S::NbNRC2a_ZAR1a1-6xHA	Kan	pJK-B2-175p-HA	Binary Agro L2M	BsaI	pJK268c_mRFP1, pICH51288, pICH41414, pICSL5009A	This work	0.5	Fig4C western
pICH86988::NRB1	TTGGTCTCAAATGGCTGACGCTGTTGTTAACTTC/TTGGTCTCAAAGCTTACTGTGTGGCCTTGG	pL2M-P19-2x35S::NbNRC4c^Syn	Kan	pJK-B2-244p	Binary Agro L2M	BsaI	pJK268c_mRFP1, pICH51288, pICH41414	This work	0.5	Fig2, FigS4, FigS6 HR assays
pJK-B2-244p	TTGGTCTCAAATGGCTGACGCTGTTGTTAACTTC/TTGGTCTCACGAACCCTGTGTGGCCTTGGATCCAG	pL2M-P19-2x35S::NbNRC4c-6xHA	Kan	pJK-B2-244p-HA	Binary Agro L2M	BsaI	pJK268c_mRFP1, pICH51288, pICSL50009A, pICH41414	This work	0.5	Fig 2D western
pGR106-Avr3a^KI	TTGGTCTCAAATGGCCCCAAATTTCAATTTGGCGAATC/TTGGTCTCAAAGCCTAATATCCAGTGAGCCCCAGG	pL2M-P19-2x35S::Avr3a^KI	Kan	pJK-B2-281p	Binary Agro L2M	BsaI	pJK268c_mRFP1, pICH51288, pICH41414	This work	0.2	Fig2, Fig2, Fig5, FigS1, FigS3, FigS6 HR assays
-	-	pL2M-AvrCap1b-2x35S::NbNRC3	Kan	pJK-B2-310	Binary Agro L2M	BpiI	pICSL4723, pJK-B1-050, pJK-B1-054, pICH41744	This work	0.5	Fig5, FigS11 HR assays
-	-	pL2M-SPRYSEC15-2x35S::NbNRC3	Kan	pJK-B2-311	Binary Agro L2M	BpiI	pICSL4723, pJK-B1-051, pJK-B1-054, pICH41744	This work	0.5	Fig5, FigS11 HR assays
-	-	pL2M-mCherry-2x35S::NbNRC3	Kan	pJK-B2-313	Binary Agro L2M	BpiI	pICSL4723, pJK-B1-053, pJK-B1-054, pICH41744	This work	0.5	Fig5, FigS11 HR assays
-	-	pL2M-AvrCap1b-2x35S::NbNRC3_D480V	Kan	pJK-B2-355	Binary Agro L2M	BpiI	pICSL4723, pJK-B1-050, pJK-B1-055, pICH41744	This work	0.5	Fig5, FigS11 HR assays
-	-	pL2M-STREPII-SPRYSEC15-2x35S::NbNRC3_D480V	Kan	pJK-B2-356	Binary Agro L2M	BpiI	pICSL4723, pJK-B1-051, pJK-B1-055, pICH41744	This work	0.5	Fig5, FigS11 HR assays
-	-	pL2M-mCherry-2x35S::NbNRC3_D480V	Kan	pJK-B2-358	Binary Agro L2M	BpiI	pICSL4723, pJK-B1-053, pJK-B1-055, pICH41744	This work	0.5	Fig5, FigS11 HR assays
-	-	pL2M-2x35S::CaNRC1	Kan	pJK-B2-496	Binary Agro L2M	BsaI	pJK001c_mRFP1, pICH51288, pICH41414, pICSL50028, pJK-0-188	This work	0.25	FigS5 HR assays
-	-	pL2M-2x35S::CaNRC2	Kan	pJK-B2-498	Binary Agro L2M	BsaI	pJK001c_mRFP1, pICH51288, pICH41414, pICSL50028, pJK-0-190	This work	0.25	FigS5 HR assays
-	-	pL2M-2x35S::CaNRC3	Kan	pJK-B2-500	Binary Agro L2M	BsaI	pJK001c_mRFP1, pICH51288, pICH41414, pICSL50028, pJK-0-192	This work	0.25	FigS5 HR assays
-	-	pL2M-2x35S::SlNRC1	Kan	pJK-B2-578	Binary Agro L2M	BsaI	pJK001c_mRFP1, pICH51288, pICH41414, pICSL50028, pJK-0-220	This work	0.25	FigS5 HR assays
-	-	pL2M-2x35S::SlNRC2	Kan	pJK-B2-580	Binary Agro L2M	BsaI	pJK001c_mRFP1, pICH51288, pICH41414, pICSL50028, pJK-0-222	This work	0.25	FigS5 HR assays
-	-	pL2M-2x35S::SlNRC3	Kan	pJK-B2-582	Binary Agro L2M	BsaI	pJK001c_mRFP1, pICH51288, pICH41414, pICSL50028, pJK-0-224	This work	0.25	FigS2 HR assays
pJK-B2-178p-HA	TTGGTCTCAGTTGTGACCCGTGAACTCTGTTTG/TTGGTCTCACAACATGCATTCCACAACTTTCTATTGTTC	pL2M-P19-2x35S::Rx^D460V-6xHA	Kan	pJK-B2-835p	Binary Agro L2M	BsaI	-	This work	0.25	FigS2 HR assays
-	-	pL2M-2x35S::XopQ	Kan	pJK-B2-924	Binary Agro L2M	BsaI	pJK001c_mRFP1, pICH51288, pICH41414, pUC57-Kan-XopQ	This work	0.25	FigS5 HR assays
pJK-B2-090p-MYC	TTGGTCTCAACCTGATGCAGCTGCTAAGAGACAATG/TTGGTCTCACGAACCGAGATCGGGAGGG - AATGGCAGATGTAGCAGCAGATGTAGCAGTAAAATTCCTAGTAGAAA/AGGTTTTCTACTAGGAATTTTACTGCTACATCTGCTGCTACATCTGC	pL2M-P19-2x35S::NbNRC2a^NbNRC3a1_1-21-4xMyc	Kan	pJK-B2-941p	Binary Agro L2M	BsaI	pJK268c_mRFP1, pICH51288, pICSL50010, pICH41414	This work	0.5	FigS9 HR assays
pJK-B2-062p-MYC	TTGGTCTCAACCTGATGCAATTATTAATCGACAACGCTGAC/TTGGTCTCACGAACCCAATCCGAGATCTGG - AATGGCGAACGTTGCGGTGGAGTTTCTGGTGCAGA/AGGTTCTGCACCAGAAACTCCACCGCAACGTTCGC	pL2M-P19-2x35S::NbNRC3^NbNRC2a1_1-17-4xMyc	Kan	pJK-B2-942p	Binary Agro L2M	BsaI	pJK268c_mRFP1, pICH51288, pICSL50010, pICH41414	This work	0.5	FigS9 HR assays
pJK-B2-062p-MYC	TTGGTCTCAACCTGATGCAATTATTAATCGACAACGCTGAC/TTGGTCTCACGAACCCAATCCGAGATCTGG - AATGGCAGATGTAGCAGCAGATGTAGCAGTAAAATTCCTAGTACAGA/AGGTTCTGTACTAGGAATTTTACTGCTACATCTGCTGCTACATCTGC	pL2M-P19-2x35S::NbNRC3^E15Q-4xMyc	Kan	pJK-B2-943p	Binary Agro L2M	BsaI	pJK268c_mRFP1, pICH51288, pICSL50010, pICH41414	This work	0.5	FigS10 HR assays
-	TTGAAGACATAATGGGCTCCAAGTACTCTAAGGCCACCAACTCCATTAACGACGCCCTCTCATCTTCCTACCTTGTGCCATTCGAGTCTTACAGGGTGCCACTTGTGGATCTTGAAGAGGCTACCAACAACTTCGACCACAAGTTCCTCATTGGACACGGCGTGTTCGGAAAGGTTTACAAGGGTGTGCTTCGCGACGGTGCTAAGGTTGCACTTAAGAGAAGGACCCCAGAGTCCTCTCAGGGAATTGAAGAATTCGAGACTGAGATCGAGACTCTCAGCTTCTGCAGGCATCCACACCTTGTGTCCCTCATTGGTTTCTGCGACGAGAGGAACGAGATGATCCTCATCTACAAGTACATGGAAAACGGCAACCTCAAGAGGCACCTCTACGGATCTG…	pL0M-CDS1ns-Pto	Spec	pJK-ID-007	General L0M	BpiI	pICSL01005	This work	-	L0M
-	-	pL2M-P19-2x35S::Cf-2	Kan	pJK024	Binary Agro L2M	BsaI	pJK268c, pICH51288, pICH41414, pJK002, pJK369	Kourelis et al., 2020	0.5	FigS6 HR assays
-	-	pL2M-2x35S::p19	Kan	pJK050c	Binary Agro L2M	BsaI	pJK001c, pICH51288, pICH41414, pJK046	Kourelis et al., 2020	0.5	FigS5 western
-	-	pL2M-P19-2x35S::AVR4	Kan	pJK219	Binary Agro L2M	BsaI	pJK268c, pICH51288, pICH41414, pJK002, pJK016	Kourelis et al., 2020	0.25	Fig1, Fig2, Fig3, Fig4, FigS1, FigS4, FigS5, FigS6, FigS7, FigS8, FigS9, FigS10 HR assays
-	-	pL2M-P19-2x35S::AVR2	Kan	pJK225	Binary Agro L2M	BsaI	pJK268c, pICH51288, pICH41414, pJK002, pJK019	Kourelis et al., 2020	0.25	FigS6 HR assays
-	-	pL2M-P19-2x35S::AVR9	Kan	pJK226	Binary Agro L2M	BsaI	pJK268c, pICH51288, pICH41414, pJK002, pJK030	Kourelis et al., 2020	0.25	FigS6 HR assays
-	-	pL2M-P19-2x35S::Cf-4-GFP	Kan	pJK227	Binary Agro L2M	BsaI	pJK268c, pICH51288, pICH41414, pJK002, pJK028, EC15095	Kourelis et al., 2020	0.5	Fig1, Fig2, Fig3, Fig4, FigS1, FigS4, FigS5, FigS6, FigS7, FigS8, FigS9, FigS10 HR assays
-	-	pL2M-P19-2x35S::Cf-9-GFP	Kan	pJK230	Binary Agro L2M	BsaI	pJK268c, pICH51288, pICH41414, pJK002, pJK033, EC15095	Kourelis et al., 2020	0.5	FigS6 HR assays
-	-	pL2M-P19-2x35S::RCR3pim	Kan	pJK284	Binary Agro L2M	BsaI	pJK268c, pICH51288, pICH41414, pJK002, pJP004	Kourelis et al., 2020	0.25	FigS6 HR assays
-	-	pL2M-P19-2x35S::Cf-5	Kan	pJK514	Binary Agro L2M	BsaI	pJK268c, pICH51288, pICH41414, pJK002, pJK541	Kourelis et al., 2020	0.5	FigS6 HR assays
-	-	pL2M-P19-2x35S::AVR5	Kan	pJK544	Binary Agro L2M	BsaI	pJK268c, pICH51288, pICH41414, pJK002, pJK522	Kourelis et al., 2020	0.25	FigS6 HR assays
