# Supplementary material for: The helper NLR immune protein NRC3 mediates the hypersensitive cell death caused by the cell-surface receptor Cf-4
Source: PLoS Genet. 2022 Sep 22;18(9):e1010414. doi: 10.1371/journal.pgen.1010414 (PMC9543701; doi:10.1371/journal.pgen.1010414)
Supplement: S1 Dataset — This file contains the MAFFT alignment of 134 unique NRCs found in the NCBI RefSeq database. XP_00428175 was added as an outgroup. (FASTA) [file pgen.1010414.s013.fasta]

>NsylNRC3_XP_009796673_PARTIAL
-------------------------------------------------------------------------------------------------------------------------------------------------------------------------------------------------------------------------------------------------------------------------------------------------------------------------------------------------------------------------------------------------------------------------------------------------------------------------------------------------------------------------------------------------------------------------------------------------------------------------------------------------------------------------------------------------------------------------------------------------------------------------------------------------------------------------------MEKTQFSASSR-------------------VG-----------------------IAVS---------ISLSSSVTLG-VKQSNAD--ISSDALLCLFHIVLVGPLLSHLNVARQKFLLETP-DLKKLCVRGKIDA-LLETSKDGSSSGLFSNI------GKLDCLEKLKLVNDT-----------------------RQSR-KQLHLPPA-YIFPQKLKKLTLIDTGFEWK-DMSI-LGLLEYLEVLKLKENAFTGQSWEPEDGG-FPRLQVLWIER-TDLSSWKASSGNFPRLKRLVLIACDNLNELPAELADVENLQLLELQ---STSVSAA-KSARAILKKKQEKE----------------------------GSGFKLSVFPPDLGL----------------------------------------------------------------------------
>NitabNRC3_XP_016495473
-------------------------MADVAVNFLVENLMHLI-------IDN-AGLIIGIKGEVE-HLLHDLNDFN---------------AFLK-QAAKSR--RDNEVLKSLV-KKISKVVNDAEDSIDKFVIEAKRHDDMNKFAQWF----HLT-------------------HVTRAKGVADEINTIRERVKVIRENDAYGLQAITF--DDN-------------------------------------------------------------------FNKGAQERKVPVVEEDNVGGF-DEEVKTVIDR--LIGGS--DHLE-VVPIVGMPGLGKTTLAYKIYKDPKVECEFFPCIWVNVSQL-YK-RREIFLNIISKFTR-NS-KQYYDVPEDDLADEARELLG-KGGKYLIVLDDVWTMEA--WD-RIKIAFPDN-GK---CSRVLMTTTHRN---V-ARY---CNDKPHYVKFLTKNESWELLEKKVF-YKE--KCPR-ELEL-PGKSIAENCRGLPLAIVVIAGALMGKGKTTREWKL-VADSVGE--HLINRD--PENCKKLVQMSYDCLPYDLKMCFLYCGTFPGGSEISARKLISLWIAEGFIHYNRP--LTLEDVAEDHLNYLVNRNLVMVMQRGSS-GQIKTCRVHDILREFCRHEAMMEENLFQEIKRGQEH--SFPEKQELATY---RRLCIHS--S-----VSEFL---STKP-FGEHVRSFLCFASKKFEM-----PLGDI--IPRAFPLLRVLDAESIKFSR-------FPK-EFFKLFHLRYMAFSTDSIM-------------TIPSNIGNLWNVQTLIIETQQ-----GTLDIKADIWNMTTLRHVCTNASAILPSPKHSKSR--KE--VNHYLQTLSTIAP-----ECCTAEIFTRTP-NLKKLGVRGKIAA-LLETSKDGSGSGLFGNI------GKLDCLENLKLVNDT-----------------------RQSG-KQLHLPPA-YIFPQKLKKLTLIDTWFEWK-DMSI-LGLLEYLEVLKLKQNAFRGQSWEPEDGG-FPCLQVLWIER-TDLSSWKASSGNFPQLKRLVLISCDKLEELPAALADAQSLQLMELH---YTSESAA-KSARVILKRRLRKE-----------------------EGSTNRCGCKLSVFPPDLGL----------------------------------------------------------------------------
>NtomNRC3_XP_009614364
-------------------------MADVAVNFLVENLMHLI-------IDN-AGLIIGIKGEVE-HLLHDLNDFN---------------AFLK-QAAKSR--RDNEVLKSLV-KKIRKVVNDAEDSIDKFVIEAKRHDDMNKFAQWF----HLT-------------------HVTRAKGVADEINTIRERVKVIRENDAYGLQAITF--DDN-------------------------------------------------------------------FNKGAQERKVPVVEEDNVGGF-DEEVKTVIDH--LIGGS--DHLE-VVPIVGMPGLGKTTLAYKIYKDPKVECEFFPCIWVNVSQL-YK-RREIFLNIISKFTR-NS-KQYYDVPEDDLADEARELLG-KGGKYLIVLDDVWTMEA--WD-RIKIAFPDN-GK---CSRVLMTTTHRN---V-ARY---CNDKPHYVKFLTKNESWELLEKKVF-YKE--KCPR-ELEL-PGKSIAENCRGLPLAIVVIAGALMGKGKTTREWKL-VADSVGE--HLINRD--PENCKKLVQMSYDCLPYDLKMCFLYCGTFPGGSEISARKLISLWIAEGFIHYNRP--LTLEDVAEDHLNYLVNRNLVMVMQRGSS-GQIKTCRVHDILREFCRHEAMMEENLFQEIKRGQEH--SFPEKQELATY---RRLCIHS--S-----VSEFL---STKP-FGEHVRSFLCFASKKFEM-----PLGDI--IPRAFPLLRVLDAESIKFSR-------FPK-EFFKLFHLRYMAFSTDSIM-------------TIPSNIGNLWNVQTLIIETQQ-----GTLDIKADIWNMTTLRHVCTNASAILPSPKHSKSR--KE--VNHYLQTLSTIAP-----ECCTAEIFTRTP-NLKKLGVRGKIAA-LLETSKDGSGSGLFGNI------GKLDCLENLKLVNDT-----------------------RQSG-KQLHLPPA-YIFPQKLKKLTLIDTWFEWK-DMSI-LGLLEYLEVLKLKQNAFRGQSWEPEDGG-FPCLQVLWIER-TDLSSWKASSGNFPQLKRLVLISCDKLEELPAALADAQSLQLMELH---YTSESAA-KSARVILKRRLRKE-----------------------EGSTNRCGCKLSVFPPDLGL----------------------------------------------------------------------------
>NsylNRC3_XP_009774012
-------------------------MADVAVKFLVENLMQLL-------RDN-AGFIVGIKDEVE-NLLQELNDFN---------------AFLR-QAAECR--NDNDVLKSLV-KTIRKVVNDAEDSIAKFVIEAKRHDDKNKFAQWF----HLT-------------------HVARTKEVAGDIEFAREKVKIIRRDNTYALQAIFS--DDD-------------------------------------------------------------------SSRGPQERKVPVVEEDDVVGF-DEEAKTVIDR--LIGGS--DHLE-VVPITGMPGLGKTTLAYKIYKDPKVECEFFPCIWVNVSQL-YK-RRDIFLNIVSKFTR-NT-KQYYDVPEEDLADEARELLG-KGGKYLIVLDDVWTIEA--WD-RIKIAFPNN-GK---CSRVLMTTRKFN---V-ARY---CNDRPHDLKFLTVNESWELLEKRVF-HKE--KCPS-ELEL-PGKSIAKKCRGLPLAIVVIAGALIGKGKTTREWEL-VADSVGE--HLINRD--PENCKKLVQMSYDRLPYDLKACFLYCGAFPGGSEISARKLICLWIAEGLIQYQRP--LTLEDIAEDHLNDLVNRNLVMVMQRSSS-GQIKTCRVHDMLHDFCRHEAMMEENLFQEIKRGQEH--FFPEKQELATY---RRLCIHS--S-----VSEFL---STKP-FGEHVRSFLCFASKKFEM-----PLGDI--IPRAFPLLRVLDAESIKFSR-------FPK-EFFKLFHLRYIAFSTDSIM-------------TIPTNIGNLWNVQTLIIETQQ-----GTLDIKADIWNMTRLRHVCTNASAILPSPKHPKSR--KG--VNHYLQTLSTIAP-----ECCTAEIFTRTP-NLKKLGVRGKIAA-LLEASKGGSGSGLFSNI------GKLECLENLKLVNDT-----------------------RQSD-KQLHLPPA-YIFPQKLKKLTLIDTWLKWK-DMSI-LGLLEYLEVLKLKENAFRGQSWEPDDGG-FPRLQVLWIQR-TDLSSWKASSLNFPQLKRLVLISCDKLEELPAALADVQSLQLMELH---YTSESAA-KSARAILKKRLRKE-----------------------EGSTNRCGCKLSVFPPDLGL----------------------------------------------------------------------------
>NitabNRC3_XP_016488692
-------------------------MADVAVKFLVENLMQLL-------RDN-AGFIVGIKDEVE-NLLQELNDFN---------------AFLR-QAAECR--SDNDVLKSLV-KTIRKVVNDAEDSIAKFVIEAKRHDDKNKFAQWF----HLT-------------------HVARTKEVAGDIEFAREKVKIIRRDNTYALQAIFS--DDD-------------------------------------------------------------------SSRGPQERKVPVVEEDDVVGF-DEEAKTVIDR--LIGGS--DHLE-VVPITGMPGLGKTTLAYKIYKDPKVECEFFPCIWVNVSQL-YK-RRDIFLNIVSKFTR-NT-KQYYDVPEEDLADEARELLG-KGGKYLIVLDDVWTIEA--WD-RIKIAFPNN-GK---CSRVLMTTRKFN---V-ARY---CNDRPHDLKFLTVNESWELLEKRVF-HKE--KCPS-ELEL-PGKSIAKKCRGLPLAIVVIAGALIGKGKTTREWEL-VADSVGE--HLINRD--PENCKKLVQMSYDRLPYDLKACFLYCGAFPGGSEISARKLICLWIAEGLIQYQRP--LTLEDIAEDHLNDLVNRNLVMVMQRSSS-GQIKTCRVHDMLHDFCRHEAMMEENLFQEIKRGQEH--FFPEKQELATY---RRLCIHS--S-----VSEFL---STKP-FGEHVRSFLCFASKKFEM-----PLGDI--IPRAFPLLRVLDAESIKFSR-------FPK-EFFKLFHLRYIAFSTDSIM-------------TIPTNIGNLWNVQTLIIETQL-----GTLDIKADIWNMTRLRHVCTNASAILPSPKHPKSR--KG--VNHYLQTLSTIAP-----ECCTAEIFTRTP-NLKKLGVRGKIAA-LLEASKDGSGSGLFSNI------GKLECLENLKLVNDT-----------------------RQSG-KQLHLPPA-YIFPQKLKKLTLIDTWLKWK-DMSI-LGLLEYLEVLKLKENAFRGQSWEPDDGG-FPRLQVLWIQR-TDLSSWKASSLNFPQLKRLVLISCDKLEELPAALADVQSLQLMELH---YTSESAA-KSARAILKKRLRKE-----------------------EGSTNRCGCKLSVFPPDLGL----------------------------------------------------------------------------
>NtomNRC3_XP_009625338_PARTIAL
-----------------------------------------------------------------------------------------------------------------------------------------------------------------------------------------------------------------------------------------------------------------------------------------------------------------------------------------------------------------------------------------------------------------------------------------------------------------------------------------------------------------------------------------------------------------------------------------------------------------------------------------------------------------------------------------------------------------------------------IHS--S-----VSEFL---STKP-FGEHVRSFLCFASKRFEM-----PLGEIPAIPRAFPLLRVLDAESIKFSR-------FSK-EFFKLFHLRYIAFSTDTIM-------------TIPTNVGNLWNVQTLIIETQQ-----GTLDIKADIWNMTRLRHVCTNASATLPSPKRPKSS--KDNLVNRCLQTLSTKAP-----ECCTAEVFTRTP-NLKKLGVRGKLNA-LLETSKDGSSSGLFSNI------GKLDCLEKLKLVNDT-----------------------RQSS-KQLHLPPA-YIFPQKLKKLTLIDTWFEWK-DMSI-LGLLDYLEVLKLKENAFTGQSWEPEEGG-FPRLQVLWIER-TDLSSWKSSCGNFPRLKRLVLIACDNLKELPAELADVENLQLMELQ---STSVSAA-KSARAILKKKQEKE----------------------------GSGFKLSVIPPDLGL----------------------------------------------------------------------------
>NbNRC3_gene.76591.0.1.p1
---------------------MADVAADVAVKFLVENLMQLL-------IDN-ADLIIGIKGEVE-NLLQDLNDFN---------------AFLK-QAAKSR--RDNEVLKSLV-KKIRKVVNDAEDSIDKFVIEAKRHDDKNKFAQWF----HLT-------------------HVARAKGVADEIKTIRERVKEIRQNDAYGLQAITS--YDN-------------------------------------------------------------------FNQGAQERKVPVVEEDDVVGF-DDEAKTVIDR--LIGGS--DY---VVPVVGMPGLGKTTLAYKIFKDSTVEYEFFNRIWVYVSQS-FN-RREIFLNIISKFTR-NT-KQYHDTPEEELANEIKELLG-KGGKYLVVLDDVWTREA--WD-RIKIAFPNN-NK---RNRVLMTTRQNN---V-AKS---CNDKPHDLKFLTENESWELLEKRVF-HKE--KCPF-ELEL-PGKSIAKKCRGLPLAIVVIAGALIGKGKTTREWEL-VADSVGE--HLINRD--PENCKKLVQMSYDRLPYDLKACFLYCGAFPGGSEISAQKLICLWIAEGFIQYQGP--LTLEDIAEDHLNDLVNRNLVMVMKRSSS-GQIKTCRVHDMLHEFCRHEAMMEENLFQEIKRGQEH--SFPEKQELASY---RRLCIHS--S-----VSEFL---STKP-FAEHVRSFLCFASKKFEM-----PLGEIPAIPRAFPLLRVLDAESIKFSR-------FSR-EFFKLFHLRYIAFSTDSIM-------------TIPTNIGNLWNVQTLIIETQQ-----GTLDIKADIWNMTRLRHVCINASATLPSPKRPKSS--KDNLVNRCLQTLSTIAP-----ECCTAEVFTRTP-NLKKLGVRGKIDA-LLETSKDGSSSGLFSNI------GKLDCLEKLKLVNDT-----------------------RQSR-KQLHLPPA-YIFPQKLKKLTLIDTWFEWK-DMSI-LGLLEYLEVLKLKENAFRGQSWEPEDSG-FPRLQVLWIER-TDLSSWKASSGNFPRLKCLVLIACDNLKELPAELADVENLQLMELQ---STSVSAA-KSARAILKKKQQKV----------------------------GSGFKLSVFPPDLGL----------------------------------------------------------------------------
>NsylNRC3_XP_009769019
-------------------------MADVAVKFLVENLMQLL-------IDN-ADLIIGIKGEVE-NLLQDLNDFN---------------AFLR-QAAKSR--RDNEVLKSLV-KKIRKVVNDAEDSIDKFVIEAKRHDDKNKFAQWF----HLT-------------------HVARAKGVADEIKIIRERVKEIRQNDAYGLQAITS--DDN-------------------------------------------------------------------PNQGAQERKVPVVEEDDVVGF-DEEATTVIDR--LIGGS--DY---VVPVVGMPGLGKTTLAYKIFKDPTVEYEFFNRIWVYVSQS-FN-RREIFLNIISKFTR-NT-KQYHDTPEEELANEIKELLG-KGGKYLVVLDDVWTREA--WN-RIKIAFPNN-NK---RNRVLMTTRQSN---V-AKC---CNDKPHDLKFLTENESWELLEKRVF-HKE--KCPS-ELEL-PGKSIAKKCRGLPLAIVVIAGALIDKGKTTREWEL-VADSVGE--HLINRD--PENCKKLVQMSYDRLPYDLKACFLYCGAFPGGSEISARKLICLWIAEGFIQYQGP--LTLEDIAEDHLNDLVNRNLVMVMQRSSS-GQIKTCRVHDMLHEFCRHEAMMEENLFQEIKRGQEH--SFPEKQELATY---RRLCIHS--S-----VSEFL---STKP-FGEHVRSFLCFASKKFEM-----PLGEIPAIPRAFPLLRVLDAESIKFSR-------FSR-EFFKLFHLRYIAFSTDSIM-------------TIPTNIGNLWNVQTLIIETQQ-----GTLDIKADIWNMTRLRHVCTNASATLPSPKRPKSS--KENLVNRCLQTLSTIAP-----ECCTAEVFTRTP-NLKKLGVRGKIDA-LLETSKDGSSSGLFSNI------GKLDCLEKLKLVNDT-----------------------RQSR-KQLHLPPA-YIFPQKLKTLTLIDTWFEWK-DMSI-LGLLEYLEVLKLKENAFRGQSWETKDGG-FPRLQVLWIER-TDLSSWKASSGNFPRLKRLVLIACDNLNELPAELADVENLQLLELQ---STSVSAA-RSARAILKKKQEKV----------------------------GSGFKLSLFPPDLGL----------------------------------------------------------------------------
>NitabNRC3_XP_016486056
-------------------------MADVAVKFLVENLMQLL-------IDN-ADLIIGIKGEVE-NLLQDLNDFN---------------AFLR-QAAKSR--RDNEVLKSLV-KKIRKVVNDAEDSIDKFVIEAKRHDDKNKFAQWF----HLT-------------------HVARAKGVADEIKIIRERVKEIRQNDAYGLQAITS--DDN-------------------------------------------------------------------PNQGAQERKVPVVEEDDVVGF-DEEATTVIDR--LIGGS--DY---VVPVVGMPGLGKTTLAYKIFKDPTVEYEFFNRIWVYVSQS-FN-RREIFLNIISKFTR-NT-KQYHDTPEEELANEIKELLG-KGGKYLVVLDDVWTREA--WN-RIKIAFPNN-NK---RNRVLMTTRQSN---V-AKC---CNDKPHDLKFLTENESWELLEKRVF-HKE--KCTS-ELEL-PGKNIAKKCRGLPLAIVVIAGALIDKGKTTREWEL-VADSVGE--HLINRD--PENCKKLVQMSYDRLPYDLKACFLYCGAFPGGSEISARKLICLWIAEGFIQYQGP--LTLEDIAEDHLNDLVNRNLVMVMQRSSS-GQIKTCRVHDMLHEFCRHEAMMEENLFQEIKRGQEH--SFPEKQELATY---RRLCIHS--S-----VSEFL---STKP-FGEHVRSFLCFASKKFEM-----PLGEIPAIPRAFPLLRVLDAESIKFSR-------FSR-EFFKLFHLRYIAFSTDSIM-------------TIPTNIGNLWNVQTLIIETQQ-----GTLDIKADIWNMTRLRHVCTNASATLPSPKRPKSS--KENLVNRCLQTLSTIAP-----ECCTAEVFTRTP-NLKKLGVRGKIDA-LLETSKDGSSSGLFSNI------GKLDCLEKLKLVNDT-----------------------RQSR-KQLHLPPA-YIFPQKLKKLTLIDTWFEWK-DMSI-LGLLEYLEVLKLKENAFRGQSWETKDGG-FPRLQVLWIER-TDLSSWKASSGNFPRLKRLVLIACDNLNELPAELADVENLQLMELQ---STSVSAA-RSARAILKKKQEKV----------------------------GSGFKLSLFPPDLGL----------------------------------------------------------------------------
>NiattNRC3_XP_019245986
-------------------------MADVAVKFLVENLMQLL-------IDN-ADLIIGIKGEVE-NLLQDLNDFN---------------AFLR-QAAKSR--RDNEVLKSLV-KKIRKVVNDAEDSIDKFVIEAKRHDDKNKFAQWF----HLT-------------------HVARAKGVADEIKTIRVRVKEIRQNDAYGLQAITS--DDN-------------------------------------------------------------------SNQGAQERKVPVVEEDDVVGF-DEEAKTVIDR--LIGGS--DY---VVPVVGMPGLGKTTLAYKIYKDPKVEYEFFNRIWVYVSQS-FN-RREIFLNIISKFTR-NT-KQYHDTPEEELANEIKELLG-KGGKYLIVLDDVWTREA--WD-RIKIAFPNN-DK---RNRVLMTTRQSN---V-AKC---CNDKPHDLKFLTENESWELLEKRVF-HKE--KCPS-ELEL-PGKSIAKKCRGLPLAIVVIAGALIGKGKTTREWEL-VADSVGE--HLINRD--PENCKKLVQMSYDRLPYDLKACFLYCGAFPGGSEISARKLICLWIAEGFIQYQGP--LTLEDIAEDHLNDLVNRNLVMVMQRSSS-GQIKTCRVHDMLHEFCRHEAMMEENLFQEIKRGQEH--SFPEKQELATY---RRLCIHS--S-----VSEFL---STKP-FGEHVRSFLCFASKKFEM-----PLGEIPAIPRAFPLLRVLDAESIKFSR-------FSR-EFFKLFHLRYIAFSTDSIM-------------TIPTNIGNLWNVQTLIIETQQ-----GTLDIKADIWNMTRLRHVCTNASATLPSPKRPKSS--KDNLVNRCLQTLSTIAP-----ECCTAEVFTRIP-NLKKLGVRGKIDA-LLETSKDGSSSGLFSNI------GKLDCLEKLKLVNDT-----------------------RQSR-KQLHLPPA-YIFPQKLKKLTLIDTWFKWE-DMSI-LGLLEYLEVLKLKENAFRGQSWEPEDGG-FPRLQVLWIER-TDLSSWKASSGNFPRLKRLVLIACDNLKELPAELADVENLQLIELQ---STSVFAA-KSARAILKKKQEKE----------------------------GSGFKLSVFPPDLGL----------------------------------------------------------------------------
>NtomNRC3_XP_009617443_PARTIAL
-------------------------MADVAVKFLVENLMQLL-------IDN-ADLIVGIKGEVE-NLLQDLNDFN---------------AFLK-QAAKSR--RDNEVLKSLV-KKIRKVVNDAEDSIDKFVIEAKRHDDKNKFAQWF----HLT-------------------HVARAKGVADEIKTIRERVKEIRLNDSYGLQAITS--DDN-------------------------------------------------------------------SNQGAQERKVPVVEEDDVVGF-DEEAKTVIDR--LIGGS--DY---VVPVVGMPGLGKTTLAYKIYKDPKVEYEFFNRIWVYVSQS-FN-RREIFLNIISKFTR-NT-KQYHDTPEEELANEIKX---------------------------------------------------------------------------------------------------------------------------------------------------------------------------------------------------------------------------------------------------------------------------------------------------------------------------------------------------------------------------------------------------------------------------------------------------------------------------------------------------------------------------------------------------------------------------------------------------------------------------------------------------------------------------------------------------------------------------------------------------------------------------------------------------------------------------------------------------------------------------------------------
>NitabNRC3_XP_016481870
-------------------------MADVAVKFLVENLMQLL-------IDN-ADLIVGIKGEVE-NLLQDLNDFN---------------AFLK-QAAKSR--RDNEVLKSLV-KKIRKVVNDAEDSIDKFVIEAKRHDDKNKFAQWF----HLT-------------------HVARAKGVADEIKTIRERVKEIRLNDSYGLQAITS--DDN-------------------------------------------------------------------SNQGGQERKVPVVEEDDVVGF-DEEAKTVIDR--LIGGS--DY---VVPVVGMPGLGKTTLAYKIYKDPKVEYEFFNRIWVYVSQS-FN-RREIFLNIISKFTR-NT-KQYHDTPEEELANEIKELLG-KGGKYLIVLDDVWTREA--WD-RIKIAFPNN-DK---QNRVLMTTRQSN---V-AKC---CNDKPHDLKFLTENESWELLEKRVF-YKE--KCPP-ELEL-PGKSMAEKCRGLPLAIVVIAGALIGKGKTTREWKL-VADSVGE--HLINRD--PENCKKLVQMSYDRLPYDLKACFLYCGAFPGGSEISARKLICLWIAEGFIQYQGP--LTLEDIAEDHLNDLVNRNLVMVMQRSSS-GQIKTCRVHDMLHEFCRHEAMMEENLFQEIKRGQEH--SFPEKQELATY---RRLCIHS--S-----VSEFL---STKP-FGEHVRSFLCFASKKFEM-----PLGEIPAIPRAFPLLRVLDAESIKFSR-------FSK-EFFKLFHLRYIAFSTDTIM-------------TIPTNIGNLWNVQTLIIETQQ-----GTLDIKADIWNMTRLRHVCTNASATLPSPKRPKSS--KDNLVNRCLQTLSTIAP-----ECCTAEVFTRTP-NLKKLGVRGKIDA-LLETSKDESSSGLFSNI------GKLDCLEKLKLVNDT-----------------------RQSR-KQLHLPPA-YIFPQKLKKLTLIDTWFEWK-DMSI-LGLLEYLEVLKLKEYAFRGQSWEPEDGG-FPRLQVLWIER-TDLSSWKASSGNFPRLKRLVLIACDNLKELPAELADVENLQLMELQ---STSVSAA-KSARAILKKKQEKE----------------------------GSGFKLSVFPPDLGL----------------------------------------------------------------------------
>NtomNRC3_XP_009609560_PARTIAL
----------------------------------------------------------------------------------------------------------------------------------------------------------------------------------------------------------------------------------------------------------------------------------------------------------------------------------------------MPGLGKTTLAYKIYKDPKVEYEFFNRIWVYVSQS-FN-RREIFLNIISKFTR-NT-KQYHDTPEEELANEIKELLG-KGGKYLIVLDDVWTREA--WD-RIKIAFPNN-DK---QNRVLMTTRQSN---V-AKC---CNDKPHDLKFLTENESWELLEKRVF-YKE--KCPP-ELEL-PGKSMAEKCRGLPLAIVVIAGALIGKGKTTREWKL-VADSVGE--HLINRD--PENCKKLVQMSYDRLPYDLKACFLYCGAFPGGSEISARKLICLWIAEGFIQYQGP--LTLEDIAEDHLNDLVNRNLVMVMQRSSS-GQIKTCRVHDMLHEFCRHEAMMEENLFQEIKRGQEH--SFPEKQELATY---RRLCIHS--S-----VSEFL---STKP-FGEHV----------------------------------------------------------------------------------------------------------------------------------------------------------------------------------------------------------------------------------------------------------------------------------------------------------------------------------------------------------------------------------------------------------------------------------------------------------------------------------------------------------------------------------------------------
>CaNRC3_XP_016547675
-------------------------MADVAVKFLVENLMQLL-------IDN-ADLILGIKGEVE-DLLRDLSDFN---------------AFLK-QAAKSR--RDNEVLKEMV-KKIRKVVNAAEDSIDKFVIEAKRHDDKNKFAQWF----HLT-------------------HVARAKGVADEIKSIRERVKEIRENDSYGLQAIAL--DDN-------------------------------------------------------------------YNRGDEERKAPVVEEDDVVGF-DEEAKTVIDR--LIGGS--DDVE-VVPVVGMPGLGKTTLAYKIYKDPKVEYEFFTRVWVYVSQR-FK-RREIFLNIISKFTR-NT-KQYHDTTEEDLANEVKELLG-KGGKYLIVLDDVWTMEA--WE-RIKVAFPNN-GK---RNRVLMTTRQTN---V-AKR---CNDEPHNLKFLTKDESWELLEKKVF-HKE--KCPP-ELEW-PGKSIAEKCMGLPLAIVVIAGALIGKGKTTREWEF-VADSVGE--HLINRD--PENCKKLVQMSYDRLPYDLKACFLYCGAFLGGSQIPARKLIRLWIAEGFIQYQGP--LTLEDIAEDHLNDLVNRNLVMVMQRSYS-GHIKICRVHDMLHEFCRHEAMTEENLFQEIKRGQGR--SFPDKQELATY---RRLCIHS--L-----VPEFL---STKP-SGEHVRSFLCFGSKKIEM-----PSNEIPVIPKAFPLLRVLDAESIKFNR-------FSR-EFFKLFHLRYIAISTDKIKTIPAAFISTDKIKTMPADFGNLWNVQTLIVETQQ-----GTLDIKADVWNMTRLRHVCTNASTTLPSTKRPKSS--KDNLANRCLQTLSTIAP-----ECCTAEVFTRTP-NLKKLGVRGNIDA-LLETSKDGSGTVLFSNI------GKLAYLENLKLVNDT-----------------------RLSS-KQQRLPPA-YIFPQKLKKLTLVDTWFEWK-DMSI-LGLLEYLEVLKLKENAFRGQSWEQEDGG-FPRLQVLVIER-TDLTSWKASSGNFPRLKHLVLISCDKLEALPAELADVKNLQLMELQ---STSESAA-RSARAILKKKQEKE-----------------------QDGSKSSGFKLSVFPHDLGL----------------------------------------------------------------------------
>SotubNRC3_XP_006362574
-------------------------MADVAVKFLVENLMQLL-------IDN-ADLILGIKGEVE-NLLRDLNDFN---------------AFLK-QAAKSR--RENEVLKEMV-KKIRKVVNDAEDSIDKFVIEAKRHDDKNKFAQWF----HIT-------------------HVARAKGVADEIKSIKERVKEIRENDAYGLQAITL--DDN-------------------------------------------------------------------FNRGDEERKAPVVEEDDVVGF-DDEAKIVIDR--LIGGS--DYVE-VVPVVGMPGLGKTTLAYKIYKDPKVEYEFFTRVWVYVSQT-FK-RREIFLNIISKFTR-NT-KQYHDTPEDDLANEVKELLG-KGGKYLIVLDDVWTMEA--WD-RIKIAFPNN-GK---RNRVLMTTRESN---V-AKC---CNDKPHDLKFLTEDESWELLEKKVF-HKE--KCPP-ELEL-PGKSIAEKCMGLPLAIVVIAGALIGKGKTTREWEL-VAASVRE--HLINRD--PENCKKLVQMSYDRLPYDLKACFLYCGAFPGGSQIPAKKLIRLWIAEGFIQYQGP--LALEDVAEDHLNDLVNRNLVMVMQRSCS-GQIKICRVHDMLHEFCRHEAMTEEDLFQEIKQGQER--SFPGKQELATY---RRLCIHS--G-----VPEFL---STKP-SGEHVRSFLCVGSKKIDM-----PPNEIPSIPKAFPLLRVLDAESIKFNR-------FSR-EFFKLFHLRYIALSTDKI-------------KTIPVDFGNLWNVQTLIVETQE-----ATLDIKADIWNMTRLRHVCTNASATLPSTKRPKSS--KGNLVNRCLQTLSTIAP-----ECCTAEVFTRTP-NLKKLGVRGKIDA-LLETSKDGSGSVLFSNI------GKLACLEYLKLVNDT-----------------------RISS-KPLHLPPA-YIFPQKLKKLSLVDTWFEWK-DMSI-LGLLPDLEVLKLKENAFKGQSWEQEDGG-FPRLQVLWIER-TDLTSWKASSGNFPRLKHLALISCDKLEELPAELADVKNLQLIELQ---SSSESAA-RSARAILKRNQEKE-----------------------QEGDKGTGFKLSIFPHDLGL----------------------------------------------------------------------------
>SopenNRC3_XP_015074468
-------------------------MADVAVKFLVENLTQLL-------IDN-ADLILGIQGEVE-NLLTDLNDFN---------------AFLK-QAAKSR--RENEVLKEMV-KKIRKVVNDAEDSIDKFVIEAKRHDDKNKFAQWF----HIT-------------------HVARAKGVADEIKSIRERVKEIRENDAYGLQAITL--DDN-------------------------------------------------------------------FNRGDEERKAPVVEEDDVVGF-DDEAKTVIDR--LIGGS--DYVE-VVPVVGMPGLGKTTLAYKIYKDPKVEYEFFTRVWVYVSQT-FK-RREIFLNIISKFTR-NT-KQYHDTPEDDLANEVKELLG-KGGKYLIVLDDVWTMEA--WD-RIKIAFPNN-GK---RNRVLMTTRQSN---V-AKR---CNDKPHDLKFLTKDESWELLEKKVF-HKE--KCPP-ELEL-PGISIAEKCMGLPLAIVVIAGALIGKGKTTREWEL-VAASVGE--HLINRD--PENCKKLVQMSYDRLPYDLKACFLYCGAFPGGSQIPAKKLIRLWIAEGFIQYQGP--LALEDVAEDHLNDLVNRNLVMVMQRSCS-GQIKICRVHDMLHEFCRHEAMMEENLFQEIKQGQER--SFPGKQELATY---RRLCIHS--L-----VPEFL---SMKP-SGEHVRSFLCVGSKKIDM-----PPNEIPSIPKAFPLLRVLDAESIKFSR-------FSR-EFFKLFHLRYIALSTDKI-------------KTIPADFGNLWNIQTLIVETQQ-----ATLDIKADIWNMTRLRHVCTNASATLPSTKRPKSS--KDNLVNRCLQTLSTIAP-----ECCTAEVFTRTP-NLKKLGVRGKIDA-LLETSKDGSGSGLFSNI------GKLGCLEYLKLVNDT-----------------------RLSS-KPLHLPPA-YIFPQKLKKLSLVDTWFEWK-DMSI-LGLLPDLEVLKLKENAFKGQSWEQEDGG-FPRLQVLWIER-TDLTSWKASSGNFPRLKHLALISCDKLEELPAELADVKNLQLIELQ---SSSESAA-RSARAILKRNQEKE-----------------------QDGDKGTGFKLSIFPHDLGL----------------------------------------------------------------------------
>NRC3
-------------------------MADVAVKFLLENLTQLL-------IDN-ADLILGIQGEVE-NLLTDLNYFN---------------AFLK-EAAKSR--RENEVLKELV-KKIRKVVNDAEDSIDKFVVEAKRHDDKNKFAQWF----HIT-------------------HVARAKGVADEIKSIRERVKEIRDNDAYGLQAITL--DDN-------------------------------------------------------------------FNRGDEERKAPVVEEDDVVGF-DDEAKTVIDR--LIGGS--DYVE-VVPVVGMPGLGKTTLAYKIYKDPKVEYEFFTRVWVYVSQT-FK-RREIFLNIISKFTR-NT-KQYDDTPEDDLANEVKELLG-KGGKYLIVLDDVWTMEA--WD-RIKIAFPNN-GK---RNRVLMTTRQSN---V-AKR---CNDKPHDLKFLTKDESWELLEKKVF-HKE--KCPP-ELEL-PGISIAEKCMGLPLAIVVIAGALIGKGKTTREWEL-VAASVGE--HLINRD--PENCKKLVQMSYDRLPYDLKACFLYCGAFPGGSQIPAKKLIRLWIAEGFIQYQGP--LALEDVAEDHLNDLVNRNLVMVTQRSCS-GQIKTCRVHDMLHEFCRHEAMMEENLFQEIKQGQER--SFPGKQELATY---RRLCIQS--L-----IPEFL---SMKP-SGEHVRSFLCVGSKKIDM-----PPNEIPSIPKAFPLLRVLDAESIKFSR-------FSR-EFFKLFHLRYIALSTDKI-------------KTIPADFGNLWNIQTLIVETQQ-----ATLDIKADIWNMTRLRHVCTNASATLPSTKRPKSS--KDNLVNRCLQTLSTIAP-----ECCTAEVFTRTP-NLKKLGVRGKIDA-LLESSKDGSGSGLFSNI------GKLGCLEYLKLVNDT-----------------------RLSS-KPLHLPPA-YIFPQKLKKLSLVDTWFEWK-DMSI-LGLLPELEVLKLKENAFKGQSWEQEDGG-FPRLQVLWIER-TDLTSWKASSGNFPRLKHLALISCDKLEELPAELADVKNLQLIELQ---SSSESAA-RSARAILKRNQEKE-----------------------QDGDKGTGFKLSIFPHDLGL----------------------------------------------------------------------------
>NbNRCx_gene.69526.5.0.p1
-------------------------MADTAVDFVIDNLKQLL-------RDN-TYLIAAIVDEVN-PLLAELQNLH---------------AFLK-QATKSRSR--NEILKHLV-KELSIAVNEAEVSIDKFVIEAKLHHNKGIKKM-F----DFG-------------------HVMKARQCAIEIKSTKEKLKEIRRENAYHIQFD---DHQS-------------------------------------------------------------------VKDQELIRKVPLPEEDDVVGF-DEEATEIINR--LCKGS--DEIE-IIPIVGMPGLGKTTLANKIFKDARVQYEFVSQIWVYVAQS-YN-RREVFLNIISKFTR-NV-KQFEYEAEEDLATAIREFLG-KGGRYLIVLDDIWTLEA--LN-ELKIAFPNN-HK---GNKIMLTTRNSS---L-AYR---CNNYPHKLKFLTESECWLLLKKKVF-RKD--KCPL-EFEE-LGRGIAKKCMGLPLATVVIAGSLIGRC-TERDWHQ-VHQSVGE--HIIYRDY--SIPKKLVQMSYDSLPFNLKVCFLYLGAFPRGSEIPVWKLVRLWIAEGFIPEQRP--FTLESVAEEYLNELINKNLLMVMQRASN-GQTKTCRVHDMLHEFCRLEAS-EENIFQEIKLGVEQ--SFPRNQELATY---RRLCIDS--S-----VVEFI---SRKP-YGEGIRSLLCFSSGKITK-----PAPDTGTIPKAFPLLRVLDVESILFSK-------FQK-QFFQLYLLRYIALSSASLA-------------FIPKYIEDLWNLQTFIISTQQ-----TTLHIQADICKMQQLRHFHTNIPAKLCRSAAIETN--KPTSVHGTLQTLSIIEP-----ESCTEYVFARCQ-NLKKLAIRGKIEV-LLQANR----VGPFLND------QNLKCLEKLKLVNDL-----------------------SAG--GKLHLPSE-NIFPNSLKKLTLFGTGLDWN-EIGR-LGKLEVLEVLKLKENAFTGELWESTVGT-FPSLKVLLIER-SDLVSWKASSEQFPRLVRLVLRSLHKLEEVPIELAKIRNLQAMELE---NTTRNAA-ESAREIKSC-------------------------------SVCTGFKLSIFPPDL------------------------------------------------------------------------------
>NsylNRCx_XP_009793189
-------------------------MADTALDFVIDNLMQLY-------RDN-TDLIAAIADDVQ-SLLVELQNLH---------------AFLK-QATKSRSRNCNEILKHLV-KELSTAVNEAEVSIEKFVIKAKLHQKKGIRKI-F----DFG-------------------HVMKARQCAAEIKFIKEKLKEIRRENAYHIQFE---DQQN-------------------------------------------------------------------VTDQE-LRKVPLPEEDDVVGF-DEEAAEIINR--LCEGS--NDLE-IIPIVGMPGLGKTTLANKIFKDNRVQYEFFTRIWVYVAQS-YN-RREVFLNIISKFTR-NV-KQFKYEAEEDLAEPIREFLG-KGGKYLIVLDDIWTLEA--LN-ELKIAFPHN-HK---GNKIMLTTRNSS---L-AYS---CNNFPHKLKFLTESECWLLLKKKVF-HKD--ECPQ-EFEE-LGRLIARKCMGLPLATVVIAGSLIGRR-TRREWEQ-VHQRVAE--HIVNRDY--SITKKLVQMSYDSLPFNLKVCFLYLGAFPRGFEIPVWKLVRLWIAEGFIPDQRP--LTLESAAEEYLNELVNKNLLMVVQRTSN-GQTKTCRVHDILHEFCRLEAS-EENIFKEINLGVEQ--SFPRNQELATY---RRLCIDS--S-----VVEFI---SRKP-YGEGIRSFLCFSSEKIMK-----PAPEVGTIPKAFPLLRVFDVESILFNK-------FQK-QFFQLYLLRYIALSSASLA-------------FIPKYIEDLWNLQTFIISTQQ-----TTLHIQADICNMPQLRHFHTNTSAKLCRSAAIATN--KPTSVHGTLQTLSTIEP-----ESCTEYVFARCP-YLKKLGIRGKIEV-LLQSNR----VGPFLND------QNLKCLEKLKLVNDL-----------------------SAG--GKLHLPSE-NIFPKSLKKLTLLGTGLDWK-EMGR-LCKLEVLEVLKLKENAFTGKLWESTVGT-FPSLKVLLIER-SDLVSWKASSEQFPRLARLVLRSLHKLEEVPIELAKIHNLQVIELE---NTTRTAA-ESAREIKSC-------------------------------SVCTGFKLSIFPPDL------------------------------------------------------------------------------
>NitabNRCx_XP_016448374
-------------------------MADTAMDFVIDNLKQLL-------REN-TDLIGAIRDDVK-SLLEELQNLH---------------AFLK-QATKSRSR--NEILKHLV-KELSTAVNEAEVCIDKFVIEAKLHQNKGIRKM-F----DFG-------------------HVMKARQCATEIKFIKEKLKEIRRENAYHIQFE---DHQN-------------------------------------------------------------------VTDQE-LRKVPLPEEEDVVGF-DEEAAEIINR--LCKGS--DDLE-IIPIVGMPGLGKTTLANKIFKDGRVQYEFFTCFWVYVAQS-YN-RREVFLNIISKFTR-NV-KQYEYEAEEDLAKAIRELLG-KGGKYLIVLDDIWTLEA--LN-ELKIAFPNN-HK---GNKIMLTTRNSS---L-ANS---CNNFPHKLKFLTESECWLLLKKKVF-RKD--ECPL-EFEE-LGRLIARKCRGLPLATVVIAGCLIGKY-TRREWEL-VHQCVGE--HIFNRDY--SITKKLVQMSYDSLPFNLKVCFLYLGAFPRGFEIPVWKLVRLWIAEGFIPDQRP--LILESVAEEYLNELVNKNLLMVMQRTSN-GQTKTCRVHDMLHEFCRLEAS-EENIFKEIKLGVEQ--SFPRNQELATY---RRLCIDS--S-----VVEFI---SRKP-YGEGIRSFLCFSSEKITK-----PAAEVGTIPKAFPLLRVFDVEAILFSK-------FQK-QFFQLYLLRYIALSSASLA-------------FIPKYIEDLWNLQTFIISTQQ-----TTLHIQADICNMPQLRHFHTNTPAKLCRSAAIETN--KPTSVHGTLQTLSTIEP-----ESCTEYVFARCQ-YLKKLGIRGKIEV-LFQANR----VGPFLNN------QNLKYLEKLKLVNDL-----------------------SAG--GKLHLRSE-NVFPKSLKKLTLLGTGLDWN-EMGR-LCKLEVLEVLKLKENAFTGELWESMVDT-FPSLKVLLIER-SDLVSWKASSEQFPRLVRLVLRSLHKLEEVPIELAKIRNLQLMELE---NTTKTAA-ESAREVKSC-------------------------------SVCTGFKLSIFPPDL------------------------------------------------------------------------------
>XP_009772243
-------------------------MADLGLSFLIENLKQLL-------RDN-GELIIGIKDAAE-SLLEDLKEFD---------------VFLK-KAAAYN--SENKILKELV-KKIRTVVNAAEDAIDKFVIESKLHKGRGVSR-FV----DLT-------------------HYKRVRDVASEIKAIREKVKEIRRTEV---YALQN--EDL-------------------------------------------------------------------SGRGGQERKSPVVEEDDVVGF-DDEVRKIINR--LFEGS--DSLE-VIPIVGMPGLGKTTLANLVYKHPEVGYKFFTRIWVYVSQT-YR-RRELFLNIISKFTR-NT-KQYHDRPEEDLADEIREFLG-KTGKYLIVLDDVWSGEA--WE-RIRIAFPET-NK---GNRVLLTTRDSK---V-AKY---CSHIPHDLKFLTIDESWILLQKKVF-NKD--KCPV-KLEQ-PGKSIAEKCRGLPIAIVVIAGALIGKDKTTREWEQ-VDKNLSE--HIINVDS--MNCKKLVQMSYDNLPYDLKACFLYCAVFPGGLEIPSWKLIRLWIAEGFIQHKSD--LSLECKAEENLNDLVNRNLVMVMQVASD-GHIKTCRVHDMLHEFCRQEAVKEENLFQEIKLGAEQ--YFPGKRELATY---RRLCIHS--S-----VLEFI---STKP-AGEYIRSFLSFSSNQIEM-----PTADIPTIPKGFPLLRVWDVESINFSR-------LSR-EFFQLYHLRYIAFSSNSIK-------------VLPTRIGELWNIQTLIINTQQ-----RSLDIQANIWNMARLRHLHTNSSAKLSVPIARKSS--KVTLVNQSLQTLSTIAP-----ESCTEEVFARAP-NLKKLGIRGKISV-LLEPNT----STSLKNV------KKVEYLESLKLINDG-----------------------IQTG-KELHLPPA-HIFPTKLRKLTLVDTRLGWN-DMSV-LGQLEHLEVLKLKENGFMGECWEPKVGG-FSSLLVLWIER-TNLVSWNASADQFPRLKRLVLISCDRLKEIPIGLADIRSLQAVELY---NSTKTAA-ISARELQDKKDKQP--------------------Q--GT--EKTGFKLSIFPPDL------------------------------------------------------------------------------
>NbNRC2c_gene.69518.2.1.p1
-------------------------MADLGLSFLIENLKQLL-------RDN-EELIIGIKDAVE-SLLEDLKEFD---------------VFLK-KAAAYN--SENKIVKELV-KRIRTVVNAAEDAIDKFVIESKLHKDRGVSR-FV----DLT-------------------HYKRVRDVASEIKAIREKVKEIRRTEV---YALQN--EDL-------------------------------------------------------------------FVRGGQERKSPVVEEDDVVGF-DEEVRMIINR--LFEGS--DSLE-VIPIVGMPGLGKTTLANHIYKHPEVGYKFYTRIWVYVSQT-YR-RRELFLNIISKFTR-NT-KQYHDRPEEDLADEIREFLG-KSGKYLIVLDDVWSGEA--WE-RIRIAFPEN-NK---GNRVLLTTRDSK---V-AKY---CSHIPHDLKFLTMDESWILLQKKVF-NKD--KCPV-KLEQ-PGKSIAEKCRGLPIAIVVIAGALIGKDKTTREWEQ-VDKNLSE--HIINVDS--MNCKKLVQMSYDSLPYDLKACFLYCAVFPGGLEIPSWKLIRLWIAEGFIQHKSD--LSLECKAEENLNDLVNRNLVMVMQVASD-GHIKTCRVHDMLHEFCRQEAVKEENLFQEIKVGAEQ--YFPGKRELSTY---RRLCIHS--S-----VLDFI---STKP-AGEHVRSFLSFSSKQIVL-----PSVDIPTIPKGFPLLRVLDVESINFSR-------FSK-EFFQLYHLRYIAFSSDTIK-------------IIPKHIGELWNIQTLIINTQQ-----RSLDIQANIWNMARLRHLHTNSSAKLPVPIARKNS--KVTLVNQSLQTLSTIAP-----ESCTEEVFARTP-NLKKLGIRGKIAV-LLEPNT----STSLKNV------KKLEYLESLKLINDS-----------------------IQTG-KELHLPPA-YIFPTKLRKLTLWDTCLGWN-DMSV-LGQLEHLEVLKLKKNGFMGECWEPKVGG-FSSLLVLWVER-TNLVSWNASADQFPRLKRLVLISCDRLKEIPIGLADIRSLQAVELY---NSTKTAV-ISARELQDKKDKQP--------------------Q--GT--EKTGFKLSIFPPDL------------------------------------------------------------------------------
>XP_016448736
--------------------------------------------------------------------------------------------------------------------------------------------------------------------------------------------------------------------------------------------------------------------------------------------------KSPVVEEDDVVGF-DEEVRKIINR--LFEGS--DSLE-VVPIVGMPGLGKTTLANQVYKHPEVVYEFYTRIWVYVSQT-YR-RRELFLNIISKFTR-NT-KQYHDSPEEDLADEIREFLG-KSGKYLIVLDDVWSGEA--WD-RIRIAFPAT-NK---GNRVLLTTRDSK---V-AKY---CSHIPHDLKFLTVDESWILLQKKVF-YKD--KCPV-KLEQ-PGKSIAEKCRGLPIAIVVIAGALIGKDKTTREWEQ-VDKNLSE--HVINVDS--MSCKKLVQMSYDNLPYDLKACFLYCAVFPGGLEIPSWKLIRLWIAEGFIQYKSD--LSLERKAEENLNDLVNRNLVMVMQITSD-GHIKTCRVHDMLHEFCRQEAVKEENLFQEIKLGAEQ--YFPGKRELSTY---RRLCIHS--S-----VLDFI---STKP-AGEHVRSFLSFSSKQIEL-----PSVNIPTIPKGFPLLRVLDVESINFSR-------FSR-EFFQLYHLRYIAISSDTIK-------------VLPKLIGELWNIQTLIINTQQ-----RCLVIQANIWNMARLRHLHTNSSAKLPVPIARKSS--KVTLVNQSLQTLSTIAP-----ESCTEEVFARAP-NLKKLGIRGKIAV-LLEPNT----STSLKNV------KKLEYLESLKLINDS-----------------------IQTG-KELHLPPA-YIFPTKLRKLTLLDTWLGWN-DMSV-LGQLEHLEVLKLKENGFIGECWEPKVGG-FSSLLVLWIER-TNLVSWNASADQFPRLKRLVLISCDRLKEIPIGLADIRSLQTVELY---NSTKTAA-ISARELQYKKDKQP--------------------Q--GT--EKTGFKLSIFPPDL------------------------------------------------------------------------------
>XP_033508263_PARTIAL
----------------------------------------------------------------------------------------------------------------------------------------------------------------------------------------------------------------------------------------------------------------------------------------------------------------------------------------------MPGLGKTTLANQVYKHPEVVYEFYTRIWVYVSQT-YR-RRELFLNIISKFTR-NT-KQYHDSPEEDLADEIREFLG-KSGKYLIVLDDVWSGEA--WD-RIRIAFPAT-NK---GNRVLLTTRDSK---V-AKY---CSHIPHDLKFLTVDESWILLQKKVF-YKD--KCPV-KLEQ-PGKSIAEKCRGLPIAIVVIAGALIGKDKTTREWEQ-VDKNLSE--HVINVDS--MSCKKLVQMSYDNLPYDLKACFLYCAVFPGGLEIPSWKLIRLWIAEGFIQYKSD--LSLERKAEENLNDLVNRNLVMVMQITSD-GHIKTCRVHDMLHEFCRQEAVKEENLFQEIKLGAEQ--YFPGKRELSTY---RRLCIHS--S-----VLDFI---STKP-AGEHVRSFLSFSSKQIEL-----PSVNIPTIPKGFPLLRVLDVESINFSR-------FSR-EFFQLYHLRYIAISSDTIK-------------VLPKLIGELWNIQTLIINTQQ-----RCLDIQANIWNMARLRHLHTNSSAKLPVPIARKSS--KVTLVNQSLQTLSTIAP-----ESCTEEVFARAP-NLKKLGIRGKIAV-LLEPNT----STSLKNV------KKLEYLESLKLINDS-----------------------IQTG-KELHLPPA-YIFPTKLRKLTLLDTWLGWN-DMSV-LGQLEHLEVLKLKENGFIGECWEPKVGG-FSSLLVLWIER-TNLVSWNASADQFPRLKRLVLISCDRLKEIPIGLADIRSLQTVELY---NSTKTAA-ISARELQYKKDKQP--------------------Q--GT--EKTGFKLSIFPPDLS-----------------------------------------------------------------------------
>NitabNRC2_XP_016470402
-------------------------MANVAVEFLVENLMQLL-------RDN-AELIIGVKDEAE-SLLQDLNEFN---------------AFLK-QASKSR--SENDVHKELV-KKIKTVVNSAEDAIDKFVIEAKLHKDKGVGR-FV----DVK-------------------HYKRVYDVAGEIKAIRDKVKEIRLNNSHGLQALQD--EDQ-------------------------------------------------------------------SARYVEERKPPVVEEDDVVGF-EEEADKVINR--LLGGS--DGLE-VVPVVGMPGLGKTTLANKIYKHPKIGYEFFTRIWVYVSQS-YR-RRELFLNIISKFTR-NT-KQYHGMCEEDLADEIQDFLG-KGGKYLIVLDDVWSPDA--WE-RIRIAFPNNNNK---SNRILLTTRDSK---V-AKQCKQCIGIPHDLKFLTEDESWILLEKKVF-HKD--KCPP-ELEL-SGKSIAKKCNGLPLAIVVIAGALIGKGKTSREWKQ-VDQSVGE--HLINKDQ-LENCNKLVQMSYDRLPYDLKACFLYCGAFPGGFEIPAWKLIRLWIAEGFIQYKGH--LSLECKAEDNLNDLINRNLVMVMQRTSD-GQIKTRRLHDMLHEFCRQEAMKEENLFQEIKLGAEQ--YFPGKRELATY---RRLCIHS--S-----VLEFI---STKP-SGEHVRSFLSFSLKKIEM-----PSVDIPTIPKGFPLLRVFDVESINFSR-------FSK-EFFQLYHLRYIAFSSDTIK-------------IIPKHIGELWNIQTLIINTQQ-----RSLDIQANIWNMARLRHLHTNSSAKLPVPVTPRSS--KVPLVNQSLQTLSTIAP-----ESCTEEVFARTP-NLKKLGIRGKIAV-LLEPNK-----SLLKNV------KKLEYLENLKLINDS-----------------------SQTG-KGLRLPPS-YIFPTKLRKLSLVDTWLEWN-DMSI-LGQLEHLEVLKLIENGFMGECWES-VGG-FCSLLVLWIER-TDLVSWKASADHFPRLKHLVLICCDKLKEIPIGLADIRSFQVMELQ---NSTKTAA-ISARDIRAKKDKQT--------------------Q--KGTNNNNGFKLSIFPPDL------------------------------------------------------------------------------
>NtomNRC2_XP_009624787
-------------------------MANVAVEFLVENLMQLL-------RDN-AELIIGVKDEAE-SLLQDLNEFN---------------AFLK-QASKSR--SENDVHKELV-KKIKTVVNSAEDAIDKFVIEAKLHKDKGVGR-FV----DVK-------------------HYKRVYDVAGEIKAIRDKVKEIRLNNSHGLQALQD--EDQ-------------------------------------------------------------------SARYVEERKPPVVEEDDVVGF-EEEADKVINR--LLGGS--DGLE-VVPVVGMPGLGKTTLANKIYKHPKIGYEFFTRIWVYVSQS-YR-RRELFLNIISKFTR-NT-KQYHGMCEEDLADEIQDFLG-KGGKYLIVLDDVWSPDA--WE-RIRIAFPNNNNK---SNRILLTTRDSK---V-AKQCKQCIGIPHDLKFLTEDESWILLEKKVF-HKD--KCPP-ELEL-SGKSIAKKCNGLPLAIVVIAGALIGKGKTSREWKQ-VDQSVGE--HLINKDQ-LENCNKLVQMSYDRLPYDLKACFLYCGAFPGGFEIPAWKLIRLWIAEGFIQYKGH--LSLECKAEDNLNDLINRNLVMVMQRTSD-GQIKTCRLHDMLHEFCRQEAMKEENLFQEIKLGAEQ--YFPGKRELATY---RRLCIHS--S-----VLEFI---STKP-SGEHVRSFLSFSLKKIEM-----PSVDIPTIPKGFPLLRVFDVESINFSR-------FSK-EFFQLYHLRYIAFSSDTIK-------------IIPKHIGELWNIQTLIINTQQ-----RSLDIQANIWNMARLRHLHTNSSAKLPVPVTPRSS--KVPLVNQSLQTLSTIAP-----ESCTEEVFARTP-NLKKLGIRGKIAV-LLEPNK-----SLLKNV------KKLEYLENLKLINDS-----------------------SQTG-KGLRLPPS-YIFPTKLRKLSLVDTWLEWN-DMSI-LGQLEHLEVLKLIENGFMGECWES-VGG-FCSLLVLWIER-TDLVSWKASADHFPRLKHLVLICCDKLKEIPIGLADIRSFQVMELQ---NSTKTAA-ISARDIRAKKDKQT--------------------Q--KGTNNNNGFKLSIFPPDL------------------------------------------------------------------------------
>NsylNRC2_XP_009776048
-------------------------MANVAVEFLVQNLMQLL-------RDN-AELIIGVKDSAE-SLLQDLNDFN---------------AFLK-QTAKSR--SENDVHKELV-KKIKTVVNSAEDAIDKFVIEAKLHKDKGVGR-FV----DVK-------------------HYKRVYDVAGEIKTIRDKVKEIRLNNALDLQALQD--EDQ-------------------------------------------------------------------SAKGVQERKPPVVEEDDVVGF-EEEADKVINR--LLGGS--SGLE-VVPVVGMPGLGKTTLANKIYKHPDIGYQFFTRIWVYVSQS-YR-RRELFLNIISKFTR-NT-KQYHDMCEEDLADEIEDFLG-KGGKYLIVLDDVWSPDA--WE-RIRIAFPNN-NK---SNRILLTTRNSK---V-AKQCKQCIGIPHDLKFLTEDESWILLEKKVF-HKD--KCPP-ELEL-SGKSIAKKCNGLPLAIVVIAGALIGKGKTSREWKQ-VDESVGE--HLINKDQ-PENCNKLVQLSYDRLSYDLKACFLYCGAFPGGFEIPAWKLIRLWIAEGFIQYKGH--LSLECKAEDNLNDLINRNLVMIMQRTSD-GQIKTCRLHDMLHEFCRQEAMKEENLFQEIKLGAEQ--YFPGKRELATY---RRLCIHS--S-----VLEFI---STKP-SGEHVRSFLSFSLKKIEM-----PSVDIPTIPKGFPLLRVFDVESINFSR-------FSK-EFFQLYHLRYIAFSSDTIK-------------IIPKHIGELWNIQTLIINTQQ-----RSLDIQANIWNMARLRHLHTNSSAKLPVPVTPRSS--KVPLVNQSLQTLSTIAP-----ESCTEEVFARTP-NLKKLGIRGKIAV-LLEPNK-----SLLKNV------KKLESLENLKLINDS-----------------------SQTG-KGLRLPPS-YIFPTKLRKLSLVDTWLEWN-DMSI-LGQMEHLEVLKLKENGFMGECWES-VGG-FCSLLVLWIER-TDLVSWKASADHFPRLKHLVLICCDKLKEIPIGLADIRSFQVMELQ---NSTKTAA-ISAREIRDKKDKQT--------------------Q--EGTN-NNGFKLSIFPPDL------------------------------------------------------------------------------
>NbNRC2a_gene.8356.8.1.p1
-------------------------MANVAVEFLVQNLMQLL-------RDN-AELIVGVKDSAE-SLLQDLNDFN---------------AFLK-QTAKSR--TENDVHKELV-KKIKTVVNSAEDAIDKFVIEAKLHKDKGVGR-FV----DVK-------------------HYKRVYDVAGEIKTIRDKVKEIRLNNALDLQALQD--EDQ-------------------------------------------------------------------SAKGVQERKPPVVEEDDVVGF-EEEADKVINR--LLGGS--SGLE-VVPVVGMPGLGKTTLANKIYKHPDIGYQFFTRIWVYVSQS-YR-RRELFLNIISKFTR-NT-KQYHDMCEEDLADEIEDFLG-KGGKYLIVLDDVWSPDA--WE-RIRIAFPNN-NK---SNRILLTTRDSK---V-AKQCKQCIGIPHDLKFLTEDESWILLEKKVF-HKD--KCPP-ELEL-SGKSIAKKCNGLPLAIVVIAGALIGKGKTSREWKQ-VDESVGE--HLINKDQ-PENCNKLVQLSYDRLSYDLKACFLYCGAFPGGFEIPAWKLIRLWIAEGFIQYKGH--LSLECKAEDNLNDLINRNLVMVMQRTSD-GQIKTCRLHDMLHEFCRQEAMKEENLFQEIKLGAEQ--YFPGKRELATY---RRLCIHS--S-----VLEFI---STKP-SGEHVRSFLSFSLKKIEM-----PSVDIPTIPKGFPLLRVFDVESINFSR-------FSK-EFFQLYHLRYIAFSSDTIK-------------IIPKHIGELWNIQTLIINTQQ-----RSLDIQANIWNMERLRHLHTNSSAKLPVPVTPRSS--KVPLVNQSLQTLSTIAP-----ESCTEEVFARTP-NLKKLGIRGKIAV-LLEPNK-----SLLKNV------KKLESLENLKLINDS-----------------------SQTG-KGLRLPPS-YIFPTKLRKLSLVDTWLEWN-DMSI-LGQMEHLEVLKLKENGFMGECWES-VGG-FCSLLVLWIER-TDLVSWKASADHFPRLKHLVLICCDKLKEIPIGLADIRSFQVMELQ---NSTKTAA-ISARGIRDKKDKQT--------------------Q--EGTN-NNGFKLSIFPPDL------------------------------------------------------------------------------
>NitabNRC2_XP_016510156_PARTIAL
-------------------------MANVAVEFLVQNLMQLL-------RDN-AELIIGVKDSAE-SLLQDLNDFN---------------AFLK-QTAKSR--SENDVHKELV-KKIKTVVNSAEDAIDKFVIEAKLHKDKGVGR-FV----DVK-------------------HYKRVYDVAGEIKTIRDKVKEIRLNNALDLQALQD--EDQ-------------------------------------------------------------------SAKGVQERKPPVVEEDDVVGF-EEEADKVINR--LLGGS--SGLE-VVPVVGMPGLGKTTLANKIYKHPDIGYQFFTRIWVYVSQS-YR-RRELFLNIISKFTR-NT-KQYHDMCEEDLADEIEDFLG-KGGKYLIVLDDVWSPDA--WE-RIRIAFPNN-NK---SNRILLTTRDSK---V-AKQCKQCIGIPHDLKFLTEDESWILLEKKVF-HKD--KCPP-ELEL-SGKSIAKKCNGLPLAIVVIAGALIGKGKTSREWKQ-VDESVGE--HLINKDQ-PENCNKLVQLSYDRLSYDLKACFLYCGAFPGGFEIPAWKLIRLWIAEGFIQYKGH--LSLECKAEDNLNDLINRNLVMVMQRTSD-GQIKTCRLHDMLHEFCRQEAMKEENLFQEIKLGAEQ--YFPGKRELATY---RRLCIHS--S-----VLEFI---STKP-SGEHVRSFLSFSLKKIEM-----PSVDIPTIPKGFPLLR------------------------------------------------------------------------------------------------------------------------------------------------------------------------------------------------------------------------------------------------------------------------------------------------------------------------------------------------------------------------------------------------------------------------------------------------------------------------------------------------------------------
>NbNRC2b_gene.53617.0.1.p1
-------------------------MANVAVEFLVQNLMQLL-------RDN-AELIIGVKDSAE-SLLQDLNDFN---------------AFLK-QAAKSR--IENDVHKELV-KKIKTMVNSAEDAIDKFVIEAKLHKDKGVGR-FV----DVK-------------------HYKRVYDVAAEIKGIREKVKEIRQNNALDLQALQD--EDQ-------------------------------------------------------------------SAKGVEERKPPVVEEDDVVGF-EEEADKVINR--LLGGL--SGLE-VVPVVGMPGLGKTTLANKIYKHPDIGYQFFTRIWVYVSQS-YR-RRELFLNIISKFTR-NT-KQYHDMCEEDLADEIQDFLG-KGGKYLIVLDDVWSPDA--WE-HIKIAFPNN-NK---SNRILLTTRDSK---V-AKQCKQCIGIPHDLKFLTEDESWILLEKKVF-HKD--KCPP-ELEL-SGKSIAKKCNGLPLAIVVIAGALIGKGKTSREWKQ-VDESVGE--HLINKDQ-PENCNKLVQLSYDRLSYDLKACFLYCGAFPGGFEIPAWKLIRLWIAEGFIQYKGH--LSLECKAEDNLNDLINRNLVMVMQRTSD-GQIKTCRLHDMLHEFCRQEAMKEENLFQEIKLGAEQ--YFPGKRELATY---RRLCIHS--S-----VLEFI---STKP-SGEHVRSFLSFSLKKVEM-----PSVDIPTIPKGFPLLRVFDVESINFSR-------FSK-EFFQLYHLRYIAFSSDTIK-------------IIPKHIGELWNIQTLIINTQQ-----HSLDIQANIWNMARLRHLHTNSSAKLPVPVTPRSS--KVPLVNQSLQTLSTIAP-----ESCTEEVFARTP-NLKKLGIRGKVAV-LLEPNK-----SLLKNV------KKLESLENLKLINDS-----------------------SQTG-KGLRLPPS-YIFPTKLRKLSLVDTWLEWN-DMSI-LGQMEHLEVLKLKENGFMGECWES-VGG-FCSLLVLWIER-TDLVSWKASADHFPRLKHLVLICCDKIKEIPIGLADIHSFQVMELQ---NSTKTAA-ISAREIRDKKDKQT--------------------Q--EGTN-NNGFKLSIFPPDL------------------------------------------------------------------------------
>NiattNRC2_XP_019249940
-------------------------MANVAVEFLVQNLMQLL-------RDN-AELIIGVKDSAE-SLLQDLNDFN---------------AFLK-QAAKSH--TENDVHKELV-KKIKTVVNSAEDAIDKFVIEAKLHKDKGVGR-FV----DVK-------------------HYKRVYDVAAEIKGIREKVKEIRQNNALDLQALQD--EDQ-------------------------------------------------------------------SAKGVEERKPPVVEEDDVVGF-EEEADKVITR--LLGGS--SGLE-VVPVVGMPGLGKTTLANKIYKHPDIGYQFFTRIWVYVSQS-YR-RRELFLNIISKFTR-NT-KQYHDMCEEDLADEIQDFLG-KGGKYLIVLDDVWSPDA--WE-RIRIAFPNN-NK---SNRILLTTRDSK---V-AKQCKQCIGIPHDLKFLTEDESWILLEKKVF-HKD--KCPP-ELEL-SGKSIAKKCNGLPLAIVVIAGALIGKGKTSREWKQ-VDQSVGE--HLINKDQ-PENCNKLVQLSYDRLSYDLKACFLYCGAFPGGFEIPAWKLIRLWIAEGFIQYKGH--LSLECKAEDNLNDLINRNLVMVMQRTSD-GQIKTCRLHDMLHEFCRQEAMKEENLFQEIKLGAEQ--YFPGKRELATY---RRLCIHS--S-----VLEFI---STKP-SGEHVRSFLSFSLKKTEM-----PSVDIPTIPKGFPLLRVFDVESINFSR-------FSK-EFFQLYHLRYIAFSSDTIK-------------IIPKHIGELWNIQTLIINTQQ-----RSLDIQANIWNMARLRHLHTNSSAKLPVPVTPRSS--KVPLVNQSLQTLSTIAP-----ESCTEEVFARTP-NLKKLGIRGKVAV-LLEPNK-----SLLKNV------KKLESLENLKLINDS-----------------------SQTG-KGLRLPPS-YIFPTKLRKLSLVDTWLEWN-DMSI-LGQMEHLEVLKLKENGFMGECWES-VGG-FCSLLVLWIER-TDLVSWKASADHFPRLKHLVLICCDKLKEVPIGLADIRSFQVMELQ---NSTKTAA-ISAREIRAKKDKQN--------------------Q--EGTN-NNGFKLSIFPPDL------------------------------------------------------------------------------
>CaNRC2_XP_016547365
-------------------------MANVAVEFLVENLMQLL-------RDN-AELILGVKEAAE-SLLQDLNDFN---------------AFLK-QAAKCR--NENDVLKELV-KKIRTVVNSAEDAIDKFVIEAKLHKDKGVTR-VL----DLP-------------------HYKRVREVAGEIKAIRNKVREIRQNNAIGLQALQD--EDL-------------------------------------------------------------------SARSVEERKPPVVEEDDVVGF-DEEADNVIKR--LLGGS--DRLE-VVPVVGMPGLGKTTLANKIFKHPTIGYEFFTRIWVYVSQS-YR-RRELFLNIISKFTR-NT-KQYHVLCEEDLADVIQEFLG-KGGKYLIVLDDVWSDEA--WE-RIKIAFPNN-NK---CNRILLTTRDTK---V-AKQ---CTPVPHDLKFLTEDESWILLEKKVF-HKD--KCPP-ELEL-SGQSIAKKCNGLPLAIVVIAGALIGKGKTSREWKQ-VDESVGE--HLINRDQ-PENCNKLVQMSYDRLPYDLKACFLYCGAFPGGFQIPAWKLIRLWIAEGFIQYKGH--LSLECKGEDNLNDLVNRNLVMVMERTSD-GQIKTCRLHDMLHEFCRQEAMKEENLFQEIKLGSEQ--YFPGKRELSTY---RRLCIHS--S-----VLDFI---STKP-SGEHVRSFLSFSSKKVEM-----PSADIPTIPKGFPLLRVLDVESINFSR-------FSK-DFYQLYHLRYVAFSSDSIK-------------MLPKLMGELWNIQTLIINTQQ-----RTLDIQANIWNMERLRHLHTNSSARLPVPVAPKSS--SVTLVNQSLQTLSTIAP-----ESCTEEVFARTP-NLKKLGIRGKIAV-LLDNKS----AASLKNV------KRLEYIENLKLMNDS------------------------NQT-GKLRLPPA-YIFPTKLRKLTLLDTWLEWK-DMSI-LGQLEHLEVLKLKENGFTGECWES-AGG-FCSLLVLWIER-TNLASWKASADDFPRLKHLVLICCDKLKEIPIGLADIRSFQVMELQ---NSTKTAA-VSARQIQDKKYKQA--------------------Q--EGNK-NIAFKVSIFPPDL------------------------------------------------------------------------------
>CaNRC2_XP_016555259_PARTIAL
-------------------------MANVAVEFLVENLMQLL-------RDN-AELILGVKEAAE-SLLQDLNDFN---------------AFLK-QAAKCR--NENDVLKELV-KKIRTVVNSAEDAIDKFVIEAKLHKDKGVTR-VL----DLP-------------------HYKRVREVAGEIKAIRNKVREIRQNNAIGLQALQD--EDL-------------------------------------------------------------------SARSVEERKPPVVEEDDVVGF-DEEADNVIKR--LLGGS--DRLE-VVPVVGMPGLGKTTLANKIFKHPTIGYEFFTRIWVYVSQS-YR-RRELFLNIISKFTR-NT-KQYHVLCEEDLADVIQEFLG-KGGKYLIVLDDVWSDEA--WE-RIKIAFPNN-NK---CNRILLTTRD------------------------------------------------------------------------------------------------------------------------------------------------------------------------------------------------------------------------------------------------------------------------------------------------------------------------------------------------------------------------------------------------------------------------------------------------------------------------------------------------------------------------------------------------------------------------------------------------------------------------------------------------------------------------------------------------------------------------------------------------------------------------------------------------------------------------------------------
>SotubNRC2_XP_006359790
-------------------------MANVAVEFLVENLMQLL-------RDN-AELISGVKEAAE-SLLQDLNDFN---------------AFLK-QAAKCHI-NENEVLRELV-KKIRTVVNSAEDAIDKFVIEAKLHKDKGMTR-VL----DLP-------------------HYKRVREVAGEIKAIRNKVKEIRQNDAIGLQALQD--DDS-------------------------------------------------------------------SARGFEERKPPVVEEDDVVGF-DEEADIVIKR--LLGES--NRLE-VVPVVGMPGLGKTTLANKIYKHPKIGYEFFTRIWVYVSQS-YR-RRELFLNIISKFTR-NT-KQYHGMCEEDLADEIQEFLG-KGGKYLVVLDDVWSDEA--WE-RIKIAFPNN-NK---PNRVLLTTRDSK---V-AKQ---CTPIPHDLKFLSEDESWILLEKKVF-HKD--KCPP-ELVVPSGKSIAKKCKGLPLAIVVIAGALIGKGKTPREWKQ-VDDSVSE--HLINRDH-PENCNKLVQMSYDRLPYDLKACFLYCSAFPGGFQIPAWKLIRLWIAEGFIQYKGH--LSLECKGEDNLNDLINRNLVMVMERTSD-GQIKTCRLHDMLHEFCRQEAMKEENLFQEIKLGSEQ--YFPGKRELSTY---RRLCIHS--S-----VLDFI---STKP-SAEHVRSFLSFSSKKIEM-----PSADIPTIPKGFPLLRVLDVESINFSR-------FSK-EFYQLYHLRYVAFSSDSIK-------------ILPKLMGELWNIQTIIINTQQ-----RTLDIQANIWNMERLRHLHTNSSAKLPVPVAPKNS--KVTLVNQSLQTLSTIAP-----ESCTEEVFARTP-NLKKLGIRGKIAV-LLDNKS----AVSLKNV------KRLEYLENLKLINDS-----------------------SIQT-GKLRLPPA-YIFPTKLRKLTLLDTWLEWK-DMSI-LGQLEHLEVLKMKENGFTGESWES-TGG-FCSLLVLWIER-TNLVTWKASADDFPRLKHLVLICCDYLKEVPIALADIRSFQVMMLQ---NSTKTAA-ISARQIQAKKDNQT--------------------Q--QGTK-NIAFKLSIFPPDL------------------------------------------------------------------------------
>SopenNRC2_XP_015056020
-------------------------MANVAVEFLVENLMQLL-------RDN-VELISGVKEAAE-SLLQDLNDFN---------------AFLK-QAAKCHI-NENEVLRELV-KKIRTVVNSAEDAIDKFVIEAKLHKDKGVTR-VL----DLP-------------------HYKRVREVAGEIKAIRNKVREIRQTDAIGLQALQD--DDL-------------------------------------------------------------------SARGSEERKPPVVEEDDVVGF-DEEADIVINR--LLGES--NRLE-VVPVVGMPGLGKTTLANKIYKHPKIGYEFFTRIWVYVSQS-YR-RRELFLNIISKFTR-NT-KQYHGMCEEDLADEIQEFLG-KGGKYLVVLDDVWSDEA--WE-RIKIAFPNN-NK---PNRVLLTTRDSK---V-AKQ---CNPIPHDLKFLTEDESWILLEKKVF-HKD--KCPP-EL-VPSGKSIAKKCKGLPLAIVVIAGALIGKGKTPREWKQ-VDDSVSE--HLINRDH-PENCNKLVQMSYDRLPYDLKACFLYCSAFPGGFQIPAWKLIRLWIAEGFIQYKGH--LSLECKGEDNLNDLINRNLVMVMERTSD-GQIKTCRLHDMLHEFCRQEAMKEENLFQEIKLGSEQ--YFPGKRELSTY---RRLCIHS--S-----VLDFF---STKP-SAEHVRSFLSFSSKKIEM-----PSADIPTIPKGFPLLRVLDVESINFSR-------FSR-EFYQLYHLRYVAFSSDSIK-------------ILPKLMGELWNIQTIIINTQQ-----RTLDIQANIWNMERLRHLHTNSSAKLPVPVAPKNS--KVTLVNQSLQTLSTIAP-----ESCTEEVFARTP-NLKKLGIRGKISV-LLDNKS----AASLKNV------KRLEYLENLKLINDS-----------------------SIQT-SKLRLPPA-YIFPTKLRKLTLLDTWLEWK-DMSI-LGQLEHLEVLKMKENGFSGESWES-TGG-FCSLLVLWIER-TNLVSWKASADDFPRLKHLVLICCDNLKEVPIALADIRSFQVMMLQ---NSTKTAA-ISARQIQAKKDNQT--------------------Q--QGTK-NIAFKLSIFPPDL------------------------------------------------------------------------------
>NRC2
-------------------------MANVAVEFLVENLMQLL-------RDN-VELISGVKEAAE-SLLQDLNDFN---------------AFLK-QAAKCHI-NENEVLRELV-KKIRTVVNSAEDAIDKFVIEAKLHKDKGVTR-VL----DLP-------------------HYKRVKEVAGEIKAIRNKVREIRQTDAIGLQALQD--DDL-------------------------------------------------------------------SARGSEERKPPVVEEDDVVGF-DEEADIVINR--LLGES--NHLE-VVPVVGMPGLGKTTLANKIYKHPKIGYEFFTRIWVYVSQS-YR-RRELFLNIISKFTR-NT-KQYHGMCEEDLADEIQEFLG-KGGKYLVVLDDVWSDEA--WE-RIKIAFPNN-NK---PNRVLLTTRDSK---V-AKQ---CNPIPHDLKFLTEDESWILLEKKVF-HKD--KCPP-EL-VLSGKSIAKKCKGLPLAIVVIAGALIGKGKTPREWKQ-VDDSVSE--HLINRDH-PENCNKLVQMSYDRLPYDLKACFLYCSAFPGGFQIPAWKLIRLWIAEGFIQYKGH--LSLECKGEDNLNDLINRNLVMVMERTSD-GQIKTCRLHDMLHEFCRQEAMKEENLFQEIKLGSEQ--YFPGKRELSTY---RRLCIHS--S-----VLDFF---STKP-SAEHVRSFLSFSSKKIEM-----PSADIPTIPKGFPLLRVLDVESINFSR-------FSR-EFYQLYHLRYVAFSSDSIK-------------ILPKLMGELWNIQTIIINTQQ-----RTLDIQANIWNMERLRHLHTNSSAKLPVPVAPKNS--KVTLVNQSLQTLSTIAP-----ESCTEEVFARTP-NLKKLGIRGKISV-LLDNKS----AASLKNV------KRLEYLENLKLINDS-----------------------SIQT-SKLRLPPA-YIFPTKLRKLTLLDTWLEWK-DMSI-LGQLEHLEVLKMKENGFSGESWES-TGG-FCSLLVLWIER-TNLVSWKASADDFPRLKHLVLICCDNLKEVPIALADIRSFQVMMLQ---NSTKTAA-ISARQIQAKKDNQT--------------------Q--QGTK-NIAFKLSIFPPDL------------------------------------------------------------------------------
>XP_009798793_PARTIAL
----------------------------------------------------------------------------------------------------------------------------------------------------------------------------------------------------------------------------------------------------------------------------------------------------------------------------------------------MPGLGKTTLANKIFKDATVEFEFFTRIWVYVSQS-YK-RRDLFLNIISKFKR-NT-TQYSHMSEDDLAQVIRDFLG-RGGKYLIVLDDVWSGEA--WD-RLKIAFPNN-NK---CNRVLLTTRDNI---V-AKH---CNDDPHKLKFLTDSEGWELLEKKVF-HKD--KCPS-ELEQ-YGLNIAKKCEGLPLAIVVIAGALIGKGKTTREWEQ-VDQSVGE--HLINKD--PENCKKLVQMSYDRLPYDLKACFLYCGAFPKGFEIPAWKLIRLWIAEGFIQYNGR--LTLECKAEDYLNDLVNRNLVMVMQRTSD-GQIKTCRVHDMLHEFCRHEATMEENLFQEVSLDIRQ--SALGQQELATY---RRLCIHS--S-----VLQFI---STKP-FGEHVRSFLSFPSKKLEM-----PARDIPNIPKAFPLLRVLDAESLTFNR-------FTK-EFFQLYHLRYIAFSSDSLK-------------IIPRQMGGLWNMQTLIVDTQQ-----RTLDIEADILNMPRLRHLHTNASAILRA---PKSS--KAALVNQALQTLSTIAP-----ESCTEDVFVRAP-NMKKLGIRGNIGM-LLESNE----SALFNNV------KKLECLESLKLINDV-----------------------GQIGRTPLRLPPA-YIFPRKLRKLTLINTWLDWDHDMSI-LGQLQYLEVLKLKENAFKGEYWEPKVGG-FGSLQVLWIQR-TDLAAWHASADNFPRLKRLVLVSCEKLAEIPLGLADVRSLQVMELN---VTTKLAA-KCARDIQTKKLKQA--------------------NLEGNYIKSSGFKLSIYPPDL------------------------------------------------------------------------------
>XP_016502547
--------------------------------------------------------------------------------------------------------------------------------------------------------------------------------------------------------------------------------------------------------------------------------------------------KPPVVEEDDVVGF-DEEAKKVIDR--LLEGS--DNLK-VIPVVGMPGLGKTTLANKIFKDATVEFEFFTRIWVYVSQS-YK-RRDLFLNIISKFKR-NT-TQYSHMSEDDLAQVIRDFLG-RGGKYLIVLDDVWSGEA--WD-RLKIAFPNN-NK---CNRVLLTTRDNI---V-AKH---CNDDPHKLKFLTDSEGWELLEKKVF-HKD--KCPS-ELEQ-YGLNIAKKCEGLPLAIVVIAGALIGKGKTTREWEQ-VDQSVGE--HLINKD--PENCKKLVQMSYDRLPYDLKACFLYCGAFPKGFEIPAWKLIRLWIAEGFIQYNGR--LTLECKAEDYLNDLVNRNLVMVMQRTSD-GQIKTCRVHDMLHEFCRHEATMEENLFQEVSLDIRQ--SALGQQELATY---RRLCIHS--S-----VLQFI---STKP-FGEHVRSFLSFPSKKLEM-----PARDIPNIPKAFPLLRVLDAESLTFNR-------FTK-EFFQLYHLRYIAFSSDSLK-------------IIPRQMGGLWNMQTLIVDTQQ-----RTLDIEADILNMPRLRHLHTNASAILRA---PKSS--KAALVNQALQTLSTIAP-----ESCTEDVFVRAP-NMKKLGIRGNIGM-LLESNE----SALFNNV------KKLECLESLKLINDV-----------------------GQIGRTPLRLPPA-YIFPRKLQKLTLINTWLDWDHDMSI-LGQLQYLEVLKLKENAFKGEYWEPKVGG-FGSLQVLWIQR-TDLAAWHASADNFPRLKRLVLVSCEKLAEIPLGLADVRSLQVMELN---VTTKLAA-KCARDIQTKKLKQA--------------------NLEGNYIKSSGFKLSIYPPDL------------------------------------------------------------------------------
>XP_016496697
-------------------------MADVAVNFLLENLMQLL-------RDN-AELILGVKGEAE-NLLQDLSDFN---------------AFLT-QAAKRR--TENEVLRGLV-KRIRKVVNIAEDAIDKFVIAEKLHKDKGIARY-M----DLV-------------------HYKRVQDAAEEIRGIRETVKEIRRNNSYGLQALQD--EDP-------------------------------------------------------------------APGVGEERKLPVVEEDDVVGF-DEEAKKVIDR--LLEGS--DNLK-VVPIVGMPGLGKTTLANKIFKDATVEFEFFTRIWVYVSQS-YK-RRDLFLNIISKFRR-NT-TQYSHMSEDDLAQVIRDYLG-RGGKYLIVLDDVWSGEA--WD-RLKIAFPNN-NK---CNRVLLTTRDNI---V-AKH---YNDDPHKLKFLTDSEGWELLEKKVF-HKD--KCPS-ELEQ-HGLSIAKKCKGLPLAIVVIAGALIGKGKTTREWEQ-VDQSVGE--HLINKD--PENCKKLVQMSYDRLPYDLKACFLYCGAFPKGFEIPAWKLIRLWIAEGFIQYNGR--LTLECKAEDYLNDLVNRNLVMVMQRTSD-GQIKTCRIHDMLHEFCRHEATMEENLFQEVSLDIRQ--SALGQQELATY---RRLCVHS--S-----VLKFI---STKP-FGEHVRSFLSFPSKKLEM-----PARDIPNIPKAFPLLRVLDVESLTFNR-------FTK-EFFQLYHLRYIAFSSDSLK-------------IIPRQIGGFWNMQTLIVDTQQ-----RTLDIEADILNMPRLRHLHTNASAILRA---PKSS--KAALVNQALQTLSTIAP-----ESCTEDVFVRAP-NMKKLGIRGKIGM-LLESNE----SALFNNV------KKLECLESLKLINDV-----------------------GQVGRTPLSLPPA-YIFPRKLRKLTLIDTWLDWDHDMSI-LGQLQYLEVLKLKENAFKGEYWEPKVGG-FCSLQVLWIQR-TDLAAWHASADNFPRLKRLVLVSCEKLTEIPLGLADVRSLQVMELN---VTTILAA-KCARDIQTKKLKQA--------------------NLEGNGIKSSGFKLSIYPPDL------------------------------------------------------------------------------
>XP_009614965
-------------------------MADVAVNFLLENLMQLL-------RDN-AELILGVKGEAE-NLLQDLSDFN---------------AFLT-QAAKRR--TENEVLRGLV-KRIRKVVNIAEDAIDKFVIAEKLHKDKGIARY-M----DLV-------------------HYKRVQDAAEEIRGIRETVKEIRRNNSYGLQALQD--EDP-------------------------------------------------------------------APGVGEERKLPVVEEDDVVGF-DEEAKKVIDR--LLEGS--DNLK-VVPIVGMPGLGKTTLANKIFKDATVEFEFFTRIWVYVSQS-YK-RRDLFLNIISKFRR-NT-TQYSHMSEDDLAQVIRDYLG-RGGKYLIVLDDVWSGEA--WD-RLKIAFPNN-NK---CNRVLLTTRDNI---V-AKH---YNDDPHKLKFLTDSEGWELLEKKVF-HKD--KCPS-ELEQ-HGLSIAKKCKGLPLAIVVIAGALIGKGKTTREWEQ-VDQSVGE--HLINKD--PENCKKLVQMSYDRLPYDLKACFLYCGAFPKGFEIPAWKLIRLWIAEGFIQYNGR--LTLECKAEDYLNDLVNRNLVMVMQRTSD-GQIKTCRIHDMLHEFCRHEATMEENLFQEVSLDIRQ--SALGQQELATY---RRLCVHS--S-----VLKFI---STKP-FGEHVRSFLSFPSKKLEM-----PARDIPNIPKAFPLLRVLDVESLTFNR-------FTK-EFFQLYHLRYIAFSSDSLK-------------IIPRQIGGLWNMQTLIVDTQQ-----STLDIEADILNMPRLRHLHTNASAILRA---PKSS--KAALVNQALQTLSTIAP-----ESCTEDVFVRAP-NMKKLGIRGKIGM-LLESNE----SALFNNV------KKLECLESLKLINDV-----------------------GQVGRTPLRLPPA-YIFPRKLRKLTLIDTWLDWDHDMSI-LGQLQYLEVLKLKENAFKGEYWEPKVGG-FCSLQVLWIQR-TDLAAWHASADNFPRLKRLVLVSCEKLTEIPLGLADVRSLQVMELN---VTTILAA-KCARDIQTKKLKQA--------------------NLEGNGIKSSGFKLSIYPPDL------------------------------------------------------------------------------
>NbNRC1_RECONSTRUCTED
----------------------------------------------------------------------------------------------------------------------------------------------------------------------------------------------------------------------------------------------------------------------------------------------------------------------------LLDRS--DELE-VIPVVGMPGLGKTTLATKIFKHRKVEYEFFTRVWVYVSQS-YK-TRELYLNIISKFTG-KT-KQYIY--------------------------------V--WE-RIKIAFPNN-KK---CNRVLLTTRDHK---V-AHH---CNNTPHDLKFLSDEESWMLLEKKVF-HKA--KCPP-ELER-PGQSIARKCKGLPLAIVVIAGALIGKRKTTREWEQ-VDQSVGE--HLINRNQ-PKNCNKLVQMSYDRLPYDLKACFLYCGAFPRGFEIPAWNLIRLWIAEGFIQYKGP--LSLERKAEDYLNDLVNRNLVMIIQRTSD-GQIKTCRVHDMLHEFCWQEATTEENLFQEVKLGVGQ--FAREIQQLSTY---RRLCIHS--S-----VLEFI---SMKP-SGEHVRSFLCFSSEKIDM-----PPVDIPNIPKDFPLLRVLDAESIKFSC-------FCR-EFFQLYFLRYIAFSSDFIK-------------ILPKHIGELWNVQTLIVNTQQ-----SNLDIQADIWNMPRLRHLHTNTSAKLPTPVAPKSS--KVTSVNQCLQTLSTIAP-----ESCTEEVFSRAP-NLKKLGIRGKIFM-LLEPNK----SELFNNV------KKLQCLENLKLIN-V-----------------------GQSG-KQLRLPPT-YIFPTNLRKLTLLDTWLEWD-DMSV-LGQLEYLEVLKLKDNAFKGEYWEPKVGG-FRSLLVLWIER-SDLASWNASSDHFPRLKRLVLVSCDKLEEVPIGLADIRGLQVMELR---NSTKQTA-KSARDIQAKKDKQ-----------------------TQEGAKTQRFKLSIFPPYL------------------------------------------------------------------------------
>NsylNRC1_XP_009778116_RECONSTRUCTED
-------------------------MADVAVNFLVENLMQLL-------RDN-TELIFGVKGEAE-NLLQDLSEFN---------------AFLK-QADKSR--SDNEVLKELV-KSIRKVTNDAEDAIDKFVIEAKLHKDKGVGR-FV----DIA-------------------HYKRVKDVALEIKGIRDRVKEIRLNNAHGLQALQD--DDP-------------------------------------------------------------------SNRGVEDRKPPVVEEDDVVGF-DEEAQKVIDR--LLDRS--DELE-VIPVVGMPGLGKTTLATKIFKHRKVEYEFFTRVWVYVSQS-YK-TRELYLNIISKFTG-KT-KQYQY--------------------------------M--CG-RIKIAFPNN-KK---CNRVLLTTRDHK---V-AHH---CNNTPHDLKFLSDEESWMLLEKKVF-HKA--KCPP-ELER-PGQSIARKCKGLPLAIVVIAGALIGKRKTTREWEQ-VDQSVGE--HLINRNQ-PKNCNKLVQMSYDHLPYDLKACFLYCGAFPRGFEIPAWNLIRLWIAEGFIQYKGP--LSLERKAEDYLNDLVNRNLVMIIQRTSD-GQIKTCRVHDMLHEFCWQEATTEENLFQEVKLGVGQ--FAREIQQLSTY---RRLCIHS--S-----VLEFI---SMKP-SGEHVRSFLCFSSEKIDM-----PPVDIPNIPKDFPLLRVLDAESIKFSC-------FCR-EFFQLYHLRYIAFSSDFIK-------------ILPKHIGELWNVQTLIVNTQQ-----SNLDIQADIWNMPRLRHLHTNTSAKLPTPVAPKSS--KVTSVNQCLQTLSTIAP-----ESCTEEVFSRAP-NLKKLGIRGKIFM-LLEPNK----SELFNNV------KKLQCLENLKLIN-V-----------------------GQSG-KQLRLPPT-YIFPTNLRKLTLLDTWLEWD-DMSV-LGQLEYLEVLKLKDNAFKGEYWEPKVGG-FRSLLVLWIER-SDLASWNASSDHFPRLKRLVLVSCDKLEEVPIGLADICGLQVMELR---NSTKQTA-NSARDIQAKKDKQ-----------------------TQEGAKTQRFKLSIFPPDL------------------------------------------------------------------------------
>CaNRC1_XP_016544830
-------------------------MVDVAVSFLLENLTQLL-------RDN-AELIVGVKGEAE-NLLEDLSEFN---------------AFLK-QAAIVR--SENPVLKELV-KSIRKVVNRAEDAIDKFVIEAKLHKDRGVTRLWE----NIG-------------------HYKKVKDVAEEIKGIRDRVREIRQNNAHGLQAL-QDHDDL-------------------------------------------------------------------VNRGGEERQPPVVEEDDVVGF-DEEAQKVIDR--LLEGS--DDLE-VVPVVGMPGLGKTTLANKIFKHPKIEYEFFTRLWLYVSQS-YK-VKELYLNIISKFTG-KT-KQYHDMSEKDLADVVRGILE-EGGKYLIVLDDVWSREA--WD-RIKIAFPKN-NK---RNRVLLSTRHHT---I-AKY---CNERPHNLKFLTDEESWILLEKKAF-HKA--KCPP-ELET-HGQSIARKCKGLPLAIVVIAGALIGKGKTTMEWEQ-VDQSVGE--HLISRDH-ANNCNKLVRMSYDDLPYDLKACFLYFGAFPRGFLIPAWKLIRLWTAEGFIQYKGN--LSLECKAEHYLNDLVNRNLVMVMRRTSD-GQIKTCRVHDMLYEFCWQEATTEENLFHEVKVGVEQ--S---ISEMSTY---RRLCIHS--T-----VLEFI---SKKP-SAEHVRSFLCFPSEKVEI-----PPTAIANIPKGFPLLRVLDTESIKISR-------FCK-EFFQLYHLRYIAFSFDLIK-------------VLPKHVGELWNVQTLIVNTQQ-----TNLDIQADIWNMPRLRHLHTNTSAKLPTPTTPKTS--KFTLVNQSLQTLCTIAP-----ESCTEDVLSRAP-NLKKLGIRGKIAK-LLEPSK----TALFSNV------KKLQCLENLKLIN-V-----------------------GQTDQKQLRLPPA-YIFPSKLRKLTLSDTWLEWD-DMSV-LGQLEYLQVLKLKDNAFQGEYWETKVGG-FRSLLVLCIVR-TTLASWHASGDHFPRLKHLLLISCDKLAEVPIGLADIRSLQVMELR---NATKPAA-KSARCIQAKKSKL-------------------------QTVKSQRFELSIFPPDV------------------------------------------------------------------------------
>SotubNRC1_XP_006347944
-------------------------MVDVGVEFLLENLKQLV-------LDN-VELIGGVKDEIE-NLHDDLEKFK---------------AFLK-EAAMVR--SENLVLKELV-KSIKKVVNHAEDAIDKFVIEAKNHKDKGFKAVFH----KPA-------------------HYKRVREAAVEIKGIRDRMREIQQNNAHDLQALQV-HDDS--------------------------------------------------------------------LNSGEERQPPVVEEDDVVGF-DDEAQTVIDR--LLEGS--GDLE-VIPVVGMPGLGKTTLATKIFKHPKIEYEFFTRLWLYVSQS-YK-TRELYLNIISKFTG-NT-KNCRDMSETDLAHKVREILD-EGGKYLIVLDDVWSTDA--WD-RIKIAFPKN-DK---GNRVLLTTRDHK---V-AKH---CNRSPHDLKFLTDEESWILLEKRAF-HKA--KCPP-ELET-NGKSIARKCKGLPLAIVVIAGALIGKGKTIKEWEQ-VDQSVGE--YFINRDQ-PNNCNKLVRMSYDVLPYDWKACFLYFGTFPRGYLIPARKLIRLWIAEGFIQYEGN--LSLECKAEEYLNELVNRNLVMVMQRTLD-RQIKTCRVHDMLYEFCWQEATTEENLFHEVKFGGEQ--S---VCDVSTH---RRLCIHS--S-----VVEFI---SMKP-SGEHVRSFLCFSPEKNDT-----PPTFSANISKAFPLLRVFDTESIKINR-------FCK-EFFQLYHLRYIAFSFDLIK-------------VLPKDIGKLWNVQTLIVNTQQ-----INLDIQADILNMPRLRHLHTNTSAKLPTPANPRTS--KTTLVNQSLQTLSTIAP-----ESCTEYVLSRAP-KLKKLGIRGKIAK-LLEPSL----PVLFNNV------KMLQCLENLKLIN-V-----------------------GQTDQTQLRLPPA-SLFPTKLRRLTLSDTWLEWD-DMSV-LKQLEYLLVLKLKDNAFKGEHWELNDGG-FPFLEVLCIER-ANLVSWNASGDHFPRLKHL-HISCDKLEKIPIGLADIRSLQVMDLQ---NSTKSAA-KSAREIQAKKNKL-------------------------QTAKSQKFELSVFPPDSDVQTAS------------------------------------------------------------------------
>SotubNRC1_XP_006347943
---------------------MVDVVVDVVVEILLENLKKLV-------MEN-VELIGGIKNEIE-NLCDDLSEFN---------------AFLK-QAAMVR--SENPVLKELV-RSIRKVVNRTEDAIDKFVIEAKVHKDKVFKGVFN----IPV-------------------HYKRVRDVAVEIKDIRDKMREIRQNKAHGLQAL-QDHDDS-------------------------------------------------------------------ISRGGEERQPPVVEEDDVVGF-DDEAQMVIDR--LLKGS--GDLE-VITVVGMPGLGKTTLATKIFKHPKIEYEFFTRLWLYVSQS-YK-TRELYLNIISKLTG-NT-KHCRHMSERDLALKVREILE-EGGKYLIVLDDVWSTDA--WD-RIKIAFPKN-DK---DNRVLLTTRDHN---V-ARY---CNRSPHDLKFLTDEESWILLEKRAL-HKA--KCPP-ELET-NGKSIARKCKGLPLAIVVIAGALIGKGKTIQEWEQ-VDQSVGE--HFINRDQ-PN---KLVRMSYDVLPYDWKTCFIYFGIFPRGYLIPARKLIRLWIAEGFIQYRGN--LSLECKAENYLNELVNRNLVMVMQRTLD-GQIKTCRVHDMLYEFCWQEATTEENLFHEVKFDGEQ--S---VHEVSTH---RRLCIHS--S-----VVEFI---SKKP-SGEHVRSFLCFSPEKIDT-----PPTVSANISKAFPLLRVFDTESIKINR-------FCK-EFFQLYHLRYIAFSLDSIK-------------FLPKHVGELWNVQTLIVNTQQ-----INFDIQADILNMPRLRHLHTNTSAKLPTPANPKTS--KTTLVNQSLQTLSTIAP-----ESCTEYVLSRAP-NLKKLGIRGKIAK-LMEPSR----SILFNNV------KRLQFLENLKLIN-V-----------------------GQTDQTQLRLPPA-SLFPTKLRRLTLSDTWLEWD-DMSV-LKQLEYLQVLKLKDNAFKGEHWELNDGG-FPFLEVLCIER-ANLVSWNASGDHFPRLKHL-HISCDKLEKIPIGLADIRSLQVMDLQ---NSTKSAA-KSAREIQAKKNKL-------------------------QTAKSQKFELSVFPPDSDVQTAS------------------------------------------------------------------------
>SopenNRC1_XP_015070302
-------------------------MVDVGVEFLLENLKQLV-------LDN-VELIGGVKDEIE-NLRDDLSEFN---------------AFLK-QAAMVG--SENPVLKELV-RSIRKVVNRAEDAVDKFVIEAKVHKDKGFKGFFD----KPG-------------------HYRRVRDAAVEIKGIRDKMREIRQNKAHGLQALLQDHDDS-------------------------------------------------------------------NSRGGEERQPPVVEEDDVVGF-DDEAQTVIDR--LLEGS--GDLE-VIPVVGMPGLGKTTLATKIFKHPKIEYEFFTRLWLYVSQS-YK-TRELYLNIISKFTG-NT-KHCRDMSEMDLALKVQEILE-EGGKYLIVLDDVWSTDA--WD-RIKIAFPKN-DK---GNRVLLTTRDHR---V-ARH---CNRSPHDLKFLTDEESWILLEKRAF-HKA--KCLP-ELET-NGKSIARKCKGLPLAIVVIAGALIGKSKTIKEWEQ-VDQSVGE--HFINRDQ-PNNCNKLVRMSYDVLPYDWKACFLYFGTFPRGYLIPARKLIRLWIAEGFIQYRGN--LSLECKAEEYLNELVNRNLVMVMQRTLD-GQIKTCRVHDMLYEFCWQEATTEENLFHEVKFGGEQ--S---VREVSTH---RRLCIHS--S-----VVEFI---SKKP-SGEHVRSFLCFSPEKIDT-----PPTVSANISKAFPLLRVFDTESIKINR-------FCK-EFFQLYHLRYIAFSFDSIK-------------VIPKHVGELWNVQTLIVNTQQ-----INLDIQADILNMPWLRHLHTNTSAKLPALANPKTS--KTTLVNQSLQTLSTIAP-----ESCTEYVLSRAP-NLKKLGIRGKIAK-LMEPSQ----SVLLNNV------KRLQFLENLKLIN-V-----------------------GQTDQTQLRLPPA-SIFPTKLRKLTLLDTWLEWD-DMSV-LKQLENLQVLKLKDNAFKGEHWELNDAG-FPFLQVLCIER-ANLVSWNASGDHFPRLKHL-HISCDKLEKIPIGLADIRSLQVMDLR---NSTKSAA-KSAREIQAKKNKL-------------------------QTAKSQKFELSVFPPDSDVQTAS------------------------------------------------------------------------
>NRC1
-------------------------MVDVGVEFLLENLKQLV-------LDN-VELIGGAKDEIE-NLRDDLSEFN---------------AFLK-QAAMVR--SENPVLKELV-RSIRKVVNRAEDAVDKFVIEAKVHKDKGFKGVFD----KPG-------------------HYRRVRDAAVEIKGIRDKMREIRQNKAHGLQALLQDHDDS-------------------------------------------------------------------ISRGGEERQPPVVEEDDVVGF-DDEAQTVIDR--LLEGS--GDLE-VIPVVGMPGLGKTTLATKIFKHPKIEYEFFTRLWLYVSQS-YK-TRELYLNIISKFTG-NT-KHCRDMSEKDLALKVQEILE-EGGKYLIVLDDVWSTDA--WD-RIKIAFPKN-DK---GNRVLLTTRDHR---V-ARY---CNRSPHDLKFLTDEESWILLEKRAF-HKA--KCLP-ELET-NGKSIARKCKGLPLAIVVIAGALIGKSKTIKEWEQ-VDQSVGE--HFINRDQ-PNSCDKLVRMSYDVLPYDWKACFLYFGTFPRGYLIPARKLIRLWIAEGFIQYRGD--LSPECKAEEYLNELVNRNLVMVMQRTVD-GQIKTCRVHDMLYEFCWQEATTEENLFHEVKFGGEQ--S---VREVSTH---RRLCIHS--S-----VVEFI---SKKP-SGEHVRSFLCFSPEKIDT-----PPTVSANISKAFPLLRVFDTESIKINR-------FCK-EFFQLYHLRYIAFSFDSIK-------------VIPKHVGELWNVQTLIVNTQQ-----INLDIQADILNMPRLRHLLTNTSAKLPALANPKTS--KTTLVNQSLQTLSTIAP-----ESCTEYVLSRAP-NLKKLGIRGKIAK-LMEPSQ----SVLLNNV------KRLQFLENLKLIN-V-----------------------GQIDQTQLRLPPA-SIFPTKLRKLTLLDTWLEWD-DMSV-LKQLENLQVLKLKDNAFKGENWELNDGG-FPFLQVLCIER-ANLVSWNASGDHFPRLKHL-HISCDKLEKIPIGLADICSLQVMDLR---NSTKSAA-KSAREIQAKKNKL-------------------------QPAKSQKFELSVFPPDSDVQTAS------------------------------------------------------------------------
>NitabNRCx_XP_016448717
-------------------------MAVASVDFFIDNLKQLL-------EDN-KDHIPGLKDDTD-SLLVDLKSLK---------------AFLK-QAAKSR--SENEIVKDMV-KQMRITINEAEDCIEKFVIDTKLHQNKMITKL-F----DTS-------------------SAKRTREAATEIRSIKEKLRDIRRNSAYGFQTF-QLDE-P--------------------------------------------------------------------HSRYRLQETHVMVEDDVVGF-DEEAQTIVNR--LLQKS--GDLE-VIPVAGMLGLGKTTLAHKIFWDTMVRQEFKEFIWIAVSQR-FD-RRKVLLNIISILDR-DA-GQYQDMADDELADKIRQVLI--EKRYLIVLDDVWASEA--LK-EIISVLPKN-SY---GSKVLLTTRDTN---V-ANT---CNEQPHHLKFLSDDECWQLLQKKIS---R--KCPP-ESEP-LGKDIAKRCNGLPLTVVLISGILNRTGRTRNDYER-VLQSLSE--GFILK--ELEICKNLIRTSYDTLPLNLKLCFLYCGAFPLGFEIPTWKLLRLWISEGFIQNRMT--STLEIVAAEHLKELVDKNFLIVTKKTSD-GQIKTCCVHDMLHEFCRQEAS-EENLFQVIKLGIEQ--SFPRNQELATY---RRLCICS--S-----MMEFL---SAKP-LSEYLRSFLCFSLSKSDE---EITRSEAANIPKAFPLLRVLDVESIKFNDV-------SP-KFSQLFHLRYLAFSIGSTN-------------ILPKIIGDLWNLQTLIVMTTE----GKTLNIEVDILNMPQLRHFHTNASAKLHLPTDPKKE------IFCTLQTLSTIEP-----ESCKEHVFARSQ-KLTKLGIRGKIAV-FSQNI--T--AETSSKVPSSKFNDQLKCLENLKLRNDD---------------------------PPVDGMCLPPNLFPATLKKLTLSVTWLKWA-DMCI-LEDLPALEVLKLKQHAFKGNSWESKKD-GFPCLKVLLIET-TDLVTWKASDDVFPSLERLVLKDCKFLEEVPLKLAAIYSLQELKLE---NTTSKA-AKCAREIQV-H-------------------------------SKTAFKLSIIPPISDSN---------------------------------------------------------------------------
>SopenNRCx_XP_015067629
-------------------------MAETTLEFALSNLTEKL-------LDN-MGVIGVIKNDVS-CLLSELNHLR---------------AFLI-EANRNR--RGSEILKHFV-EELNRAINKAENSIDKFMIEVKLHKKRGIYRI-F----DLC-------------------YLVKAKRCCSDIRSIMEKLKEIRKDTAYALSLPLQFDDSK--------------------------------------------------------------------QTAHQLKRAPVVEEDEVVGF-DLQADEIIKR--LLGGS--DDVE-FISIVGMPGLGKTTLANKVFKS--VGYEFYNRIWVYVSQS-YT-RRDLFLKIINQFTR-NT-EQYRYVTEEDLAKVIHKHLL--SGKYLIVLDDVWTREP--LD-DVKIALPNK-MR---GSKVLFTTRDDE---V-GKS---CCNKPHHIKFLTDHECWELLQKKVF-HKD--KCPL-DLEV-LGKSIAKKCMGLPLAALVIAGALTGRGKTKSEWEI-VHQFVSE--HIISS--DIMMTKKLVQMSCDSLPVNLKACFLYCGAFPKGSEIPAWKIVRLWIAEGFIRETMG--STVESVAEGYLNELVSKSLVMVTQRTSN-GQIKTFRVHDILHEFCTLEAS-EENLFKEIKLGVEQ--SFPRNQELSTF---RRLSIDS--S-----VQEFI---STNP-YGDGIRSFLCFSSRNI-----VMSPYELETIPKSFPLLRVLDTESILFELETTRKSPFQK-QLFQLYHLRYLAISSDSLK-------------ILPKFMEDLWNLQTLIIS-TQ----QETLNIEADICNMPQLRHVHTNASGKLCPSVLKTRN------HRSALQTLSIIEA-----ETLTEDVFARCQ-NLKKLGIRGDMTK-LVGLL--K--LEY---------------LEKLKLMNLA---------------------------SGKLQLDSENYGFPRRLKQLTLSGTWLDWE-EIHRAVGHLELLEVLKVKENAFKGHSWELEKDYVFPYLKVLCIES-SELVCWKVCDENFPSLEWLVLRNINKLEEIPINFANITNLKMMDLV---DTTAESTIKSAQEIESQS-------------------------------VCTGFKLTIFPPDT------------------------------------------------------------------------------
>SolycNRCx_XP_004234046
-------------------------MAETTLEFALSSLTQQL-------VDN-MGVIGVIKDEVS-CLLSELHHLR---------------AFLI-DSNRNR--RGSKILKHFV-EELNRAINKAENSIDKFMIEVTLHKKRGIYRI-F----DLC-------------------YLVKAKRCCSDIRSIMEKLKEIRRDTAYALSLSLQLDDSK--------------------------------------------------------------------QTAHQLKRAPVVEEDEVVGF-DEEADEIINR--LLGGS--DDVE-FISIVGMPGLGKTTLANKVFKS--VGYEFYNRIWVYVSQS-YT-RRDLFLKIINQFTR-NT-EQYRYVTEEALAEVIRKHLL--FGKYLIVLDDVWTQEP--LD-DVKIALPNK-MR---G-KVLFTTRDDE---V-GKF---CCNEPHHIKFLTDHECWELLQKKVF-HKD--KCPL-DLEV-LGKRIAKKCMGLPLAALVIAGALTGRGKTKSEWEI-VHQFVSE--HIISS--DIRMTKKLVQMSCDSLPVNLKACFLYCGAFPKGSEIPAWKIVRLWIAEGFIRETTG--SKIESVAEGYLNELVSKSLLMVTQRTSN-GQIKTFRVHDMLHEFCTLEAS-EENFFKEIKLGVEQ--SFPRNQELSTF---RRLSIDS--S-----VQEFI---STNP-YGDGIRSFLCFSSRNI-----AMSPYELETIPKSFPLLRVLDIESILFELETIRKSPFRK-QFFQLYHLRYLAISSDSLK-------------ILPKFMEDLWNLQTLIIS-TQ----QETLNIEADICNMPHLRHVHTNASGKLCPSVLKTRN------HRSALQTLSIIEA-----ETLTEDVFARCQ-NLKKLGIRGDMTK-LVGLL--K--LEY---------------LEKLKLMNLA---------------------------SGKLQLDSENYGFPRRLKQLTLSGTWLDWE-EIHRAVGHLELLEVLKVKENAFRGDSWELKKDYVFPCLKVLWIER-SELVCWKGCDENFPSLERLVLRNLNKLEEIPINFANISNLKMMELV---NTT-KSTVKSAQKIESQS-------------------------------VCTGFKLTIFPPDT------------------------------------------------------------------------------
>NRC0
-------------------------MADAVVEFLLLNLKQLL-------LYH-VDLLSGVKDEVE-SLHRELSLMK---------------AFLK-DSREKR--SEYEYVRELV-SQITIVAYEAEDIIDTFVTNAAMQKARSTVRRAF----HVF------------------DHSSKLRNVAKEIESIKVKVKEIYDKKMFGIQSLHGGESS---------------------------------------------------------------------HRSPPQKRVPMVEEENVVGF-DDEARKISSR--LTNGS--EELE-IISIVGMGGLGKTTLAKKVYTDSSIEFHFYNRAWIYVSQL-YS-RKEVFLGILDSLSL-ITDE-MYKMNDEKLAGELFSHLR--SKRYLVVIDDVWTMEA--WD-DLQMAFPKT-AT---GSRILLTTRNTEVALH--AN---PEGLPHHLRFLTHEESWELLSKKVF-RKG--ICPL-ELED-IGLQIAKKCYGLPLAIVVVSGLLLKKEKTRDWWKK-IANDVSS--YVA---RDPKQCMDVLALSYKHLPDHLKVCFIYFGVFPEDFEIPVWKLLRLWTSEGFVQKMGQ--ECLEDTAEEYLEDLVDRNLVLVAKKRAS-GRIKTCRIHDMLRDLSVKMGS-EEKFLEVFKESAQNH------SLSPISKYHRRLCVHS--H-----FLDFI---TSRP-FGPNVRSFLCFASEEMEL-----LREHTSFLHEAFRLVRVLDLKYINFPR--------FPTEIVQLVHLRYIALS-GNFR-------------VLPASISKLWNLETLIVGTKS-----RELDIQVDIWKMSQFKHLYTSGLSCLRGPPAKTRKDNADPFVRRNIQTISTVLP-----DCCKENILARTP-GLRKLGIRGKLAT-LVATNGDS--SLF-DNL------AKLDNLETLKLLNDTFPL--------------------PPSQCQIPGL-PQSYKFPPNLKKLTLSDTFLDWS-HIST-LGMLPNLEVLKLKDYAFKGTQWEPLDGG-FRLLRVLHIGR-TNLEHWNASGHHFPRLQQVFLKHCSSLNEIPFGLVEVSSLQNIELF---WP-TPAAAASARIIQQEKQEG-------------------------D-IKDNVFKLVIYPPDI------------------------------------------------------------------------------
>CaNRC9_XP_016547431
-------------------------MTEVEVSNLVEKLIELGREI---------ELNNEEAKHVF-DLMKSFQKWK---------------VNLE-NASQLD--KSTQDWEEKM-KDIRSVVYKAQDTIDQILVEANQQQLKHQATTIRAAGFCPCFNDSTNGTTVSRSTNRGTSAYRLSSNESRVIKSIRDSVVELKPTKKIIVP-ATQVSRS-------------------------------------P----------------PK-------------TTHQPEKKNPSSEEDDSFGF-EEEASTVINR--LIGGP--KNIE-TVPIIGMLGIGKSTLARKVSKDPRIVNEFPNCIWVDVSQT-YN-TKEILLKILGDLKK----ELDSTKTEGQLANEIRMSLD--NGRCLIILDDVWNQNI--VSFFFESIVPRN-YN---SHRIMITTRDED---V---A---THRNVHKLNILDKDRSWLLLEKKVI-KKG--SCPRPDFEE-PGRAIAEKCGGLPFSIEVIAEDLA-KKKAKWEWDKVIQDNIGE--SLIKR----EDLLKSVKKSYDMLSCRAKACFLYCATFPKDHDISAWKLIRLWIAEGFVEHDKN--LTPEKQAENYLNDLTKKNLVMIKARTCD-GRIKKCRIHNLLYEFCKKEAS-KEDLFHEFTKAHPDN-SAEAIQGSNIS---RRLSIGS--SS----LYSILSSFSKEQ-RMENVRSFLCFGPKPIEM-----PGQIPKAIQEALPLVKVLDVESIPFNF--------PV-DFHQLLHLRYVSFS-GNIK-------------APPQHYGMFWYLETLIINTSTSH-DYTTSPLEVDIWSMLRLRHLHTKVPAKLPSPSDKTS-------NTCHIQTLSAIAP-----QCCTKEVLARAV-NLGKLGIRGDVVS-LLSTN--T--SRL-SEL------EMLEQLESLKIVSEF------------------------QYAGNTI----LRSVLPKTLRKLTFSGTQLDWS-HMSI-LAKLEFLRVLKLKENAFKGQHWEAETNISFTSLQVLWIQK-TDLKIWTALESNFPVLKRLVLISCEELVELPDSLAAIDDLQFIKLK---DT-PNAV-ASAKQIVENKRQ--------------------------------DIKLTVIPPDPDNLVD-------------------------------------------------------------------------
>NbNRC5_gene.76802.0.0.p1_CORRECTED
-------------------------MADSVVNFLLENLLQLV-------TNN-VKLISGVEKEFQ-NLLEEVRRLK---------------AFLD-AAAK-Y-HSDSNLWKQLV-RDIRITVHRAEDVIDKFLVQAKLHQEKNKVKRSF----DLC-------------------HVRKVWDLAKDIKAIHQNVREFRQNNQKAFQPKPMLDLPQ---------------------------------------------------------------------RVTREPQDTLLEYKEVVGF-AYEAECVIKR--LVEGS--KDLE-FVPIVGMPGIGKTTLARKVWSHSQISNNFSKKIWVYVGRS-YE-LKGVLSKILISFME-HF-EEFRYKDVNGLAEVICDFMAKEGGRCLIFLDDAWAKELVVVD-LVKRILQEN-NK---GHRIMMTTRDEY---V-ASY---ASEHPHRLKYLSDEESFQLLEKRAF-GNERC--PD-ELVE-LGKSIATKCSGLPLAVELSAGAL--SRLNKNYWER-IEKNVGL--YLVIEND-PSSCREIVETSYNILPQEMKACFLYCFAFLQGYSIPAQKLIRLWIAEGLIKSSPTCTF--EELAENYLEEFALRGLVTMSRD---GDSIKEIGFHDVLYEFYKMEAI-MESVFQELRLTPDQ--NLPSIQDPDTS---RRLCIES--SV----LRDFL---SRKQLNAQHVRSFLCFSTTERQIE---LSLHDVKMISQAFPLIRVLEIQSVKIFL--------PM-YLNQLFHLRYIAVS-GDFT-------------ELPASFGKFWNLQFLIVNTST---PEPTLKIKANIWNLSRLRHLKTNIPAELLPPPNPTVE--G---S--CLQILSKVAP-----ESCNKVVLAKAG-NLKKLSIQGRLGA-FLETN--K--DRF-SSFLVL------GLLEKVKLMNAV------------------------PYRSEALHLPPELFRFLRKLKKLTLLNTRFEWN-EADR-LGQLECLEILRLKDDAFRGKSWKPEKGG-FKQLQILWIQK-ADLESWEASRDHFPRLK-LVL-NCAKLENVPVELSHLLRSRS----------------------------------------------------------------------------------------------------------------------------------------------------
>NiattNRC5_XP_019236382
-------------------------MADAVVNFLLENLLQLV-------TNN-VKLISGVEKDFQ-NLLEEVRRLK---------------AFLD-DAAK-Y-HSDSSLWKQLV-RDIRITVHRAEDVIDKFLVQAKLHQEKNKVKRSF----DLC-------------------HVRKVWDLAKDIKTIHQNVKEFRQNNQKAFQPKPMLDLPQ---------------------------------------------------------------------KVAREPQDTLLEYKEVVGF-DYEAEYVIKR--LVEGS--KDLE-VVPIVGMPGIGKTTLARKVWSHSQISNNFSKKIWVYVGRS-YE-LKGILSKILISFME-RI-EEFRYKDVNGLAEVICDFMAKEGGRCLIVLDDVWAKELVVVD-LVKRVLEQN-NK---GHRIVMTTRDEY---V-ASY---ASEHPHRLKYLSDEESFQLLEKRAF-GSERC--PD-ELVE-LGKSIATKCSGLPLAVQLSAGALR-SRPNKNYWER-IEKNVGL--YLVIEND-PASCWEIVETSYNILPQEMKACFLYCFAFLQGYSIPAQKLIRLWIAEGLIKSSPTCTF--EELAENYLEEFALRGLVTLSRD---GDSIKEIGFHDVLYEFYKTEAI-MESVFQELRLTPDQ--ILPSIQDPDTS---RRLCIES--SV----LRDFL---SRKQLNAEHVRSFLCFSTTERQIE---LSLHDVRIISQAFPLIRVLEIQSVKIFL--------PM-YLNQLFHLRYIAIS-GDFA-------------ELPASFGKFWNLQFLIVNTST---PEPTLKIKANIWNLSRLRHLKTNIPAELLPPPNPTVE--G---S--CLQILSKVAP-----KSCNKVVLAKAG-NLKKLSIQGRLGA-FLETN--K--DGF-STFQGL------GRLEKLKLMNDV------------------------PYMSEALHLPPELFRFLRKLKKLTLSNTRFKWN-EADR-LGQLECLEVLRLKEDAFTGKSWKPEKGG-FKQLQVLWIQK-ADLECWEASRDHFPRLKKLVL-NCAKLENVPVEFSHLGRSRS----------------------------------------------------------------------------------------------------------------------------------------------------
>NitabNRC5_XP_016460195_PARTIAL
-----------------------------------------------------------------------------------------------------------------------------------------------------------------------------------------------------------------MLDLPQ---------------------------------------------------------------------RVTREPQDTLLEYKEVVGF-DYEAEYVIKR--LVEGS--KDLE-FVPIVGMAGIGKTTLARKVCSHSRISNIFSKKIWVYVGRS-YE-LKGMLSKILKSFTE-RI-EEFRYKDVNELAEVICEFMAKEGGRYLIVLDDVWAKELVVVD-LVKRILQEN-NK---GHRIMMTTRDEY---V-ASY---ASEHPHRLKYLSDEESFQLLEKRAF-GNERC--PD-ELVE-LGKSIATKCSGLPLAVELSAGALR-SRPNKNYWER-IEKNVGL--YLVIEND-PTSCWEIVETSYNILPQEMKACFLYCFAFLQGYSIPAQKLIRLWIAEGLIKSSPTCTF--EELAENYLEEFALRGLVTMSRD---GDSIKEIGFHDVLYEFYKTEAI-IESVFQELRLTPDQ--ILPSIQDPDTS---RRLCIES--SV----LRDFL---SRKQLNAEHVRSFLCFSTTERQIE---LSLHDVKIISQAFPLIRVLEIQSVKIFL--------PM-YLNQLFHLRYIAIS-GDFA-------------ELPASFGKFWNLQFLIVNTST---PEPTLKIKANIWNLSRLRHLKTNIPAELLPPPNPTVE--G---S--CLQILSKVAP-----ESCNKVVLAKAG-NLKKLSIQGRLGA-FLETN--K--DGF-STFQGL------GRLEKLKLMNDV------------------------PYMSEALHLPPELFRFLRKLKKLTLSNTRFKWN-EADR-LGQLECLEVLKLKEDAFTGKSWKPEKGG-FKQLQVLWIQK-ADLECWEASRDHFPRLKKLVL-NCAKLENVPVELSHFLQ-------------------------------------------------------------------------------------------------------------------------------------------------------
>NtomNRC5_XP_009591235
-------------------------MADAVVNFLLENLLQLV-------TNN-VKLIAGVEKDFQ-NLLEEVRRLK---------------AFLD-DAAK-Y-HSDSSLWKQLV-RDIRITVHRAEDVIDKFLVQAKLHQEKNKVKRSF----DVC-------------------HVRKVWDLAKDIKTIHQNVKEFRQNNQKAFQPKPMLDLPQ---------------------------------------------------------------------RVTREPQDTLLEYKEVVGF-DYEAEYVIKR--LVEGS--KDLE-FVPIVGMAGIGKTTLARKVCSHSRISNIFSKKIWVYVGRS-YE-LKGMLSKILKSFTE-RI-EEFRYKDVNELAEVICEFMAKEGGRYLIVLDDVWAKELVVVD-LVKRILQEN-NK---GHRIMMTTRDEY---V-ASY---ASEHPHRLKYLSDEESFQLLEKRAF-GNERC--PD-ELVE-LGKSIATKCSGLPLAVELSAGALR-SRPNKNYWER-IEKNVGL--YLVIEND-PTSCWEIVETSYNILPQEMKACFLYCFAFLQGYSIPAQKLIRLWIAEGLIKSSPTCTF--EELAENYLEEFALRGLVTMSRD---GDSIKEIGFHDVLYEFYKTEAI-IESVFQELRLTPDQ--ILPSIQDPDTS---RRLCIES--SV----LRDFL---SRKQLNAEHVRSFLCFSTTERQIE---LSLHDVKIISQAFPLIRVLEIQSVKIFL--------PM-YLNQLFHLRYIAIS-GDFA-------------ELPASFGKFWNLQFLIVNTST---PEPTLKIKANIWNLSRLRHLKTNIPAELLPPPNPTVE--G---S--CLQILSKVAP-----ESCNKVVLAKAG-NLKKLSIQGRLGA-FLETN--K--DGF-STFQGL------GRLEKLKLMNDV------------------------PYMSEALHLPPELFRFLRKLKKLTLSNTRFKWN-EADR-LGQLECLEVLKLKEDAFTGKSWKPEKGG-FKQLQVLWIQK-ADLECWEASRDHFPRLKKLVL-NCAKLENVPVELSHFLQ-------------------------------------------------------------------------------------------------------------------------------------------------------
>NsylNRC5_XP_009763000
-------------------------MADAVVNFLLENLLQLV-------TNN-VKLISGVEKEFQ-NLLEEVRRLK---------------AFLD-DAAK-Y-HSDSSLWKQLV-RDIRITVHRAEDVIDKFLVQAKLHQEKNKVKRSF----DLC-------------------HVRKVWDLAKDIEAIHQNVKEFRQNNQKAFQPKPMLDLPQ---------------------------------------------------------------------RVTREPQDTLLEYKEVVGF-DYEAEYVIKR--LVKGS--KDLE-FVPIVGMAGIGKTTLARKVCSHSQISNNFSKKIWVYVGRS-YE-LKGILSKILQSLTE-RI-EEFRYKDVNELAEVICDFMAKEGGRYLFVLDDVWAKELVVVD-LVKRILQEN-NR---GHRIMMTTRDEY---V-ASY---ASEHPHRLKYLSDEESFQLLEKRAF-GNERC--PD-ELVE-LGKSIATKCSGLPLAVELSAGALR-SRPNKNYWER-IEKNVGL--YLVIEND-PASCWEIVETSYNILPQEMKACFLYCFAFLQGYSIPAQKLIRLWIAEGLIKSSPTYTF--EELAENYLEEFALRGLVTLSRD---GDSIKEIGFHDVLYEFYKTEAI-MESVFQELRLTPDQ--NLPSIQDPDTS---RRLCIES--SV----LRDFL---SRKQLNAQHVRSFLCFSTTERQIE---LSLPDVKLISQAFPLIRVLEIQSVKIFL--------PV-YFNQLFHLRYIAIS-GDFA-------------ELPASFGKFWNLQFLIVNTST---PEPTLKIKANIWNLSRLRHLKTNIPAELLPPPNPTVE--G---S--CLQILSKVAP-----ESCNKVVLAKAG-NLKKLSIQGRLGA-FLETN--K--DGF-STFQGL------GRLEKLKLMNDI------------------------PYMSEALHLPPELFRFLRKLKKLTLSNTRFKWN-EADR-LGQLECLEVLKLKEDAFTGKSWKPEKGG-FKQLQVLWIQK-ADLECWEASRDHFPRLKKLVL-NCAKLENVPVELSHFLQSRS----------------------------------------------------------------------------------------------------------------------------------------------------
>NitabNRC5_XP_016482278
-------------------------MADAVVNFLLENLLQLV-------TNN-VKLISGVEKEFQ-NLLEEVRRLK---------------AFLD-DAAK-Y-HSDSSLWKQLV-RDIRITVHRAEDVIDKFLVQAKLHQEKNKVKRSF----DLC-------------------HVRKVWDLAKDIEAIHQNVKEFRQNNQKAFQPKPMLDLPQ---------------------------------------------------------------------RVTREPQDTLLEYKEVVGF-DYEAEYVIKR--LVKGS--KDLE-FVPIVGMAGIGKTTLARKVCSHSQISNNFSKKIWVYVGRS-YE-LKGILSKILQSLTE-RI-EEFRYKDVNELAEVICDFMAKEGGRYLFVLDDVWAKELVVVD-LVKRILQEN-NR---GHRIMMTTRDEY---V-ASY---ASEHPHRLKYLSDEESFQLLEKRAF-GNERC--PD-ELVE-LGKSIATKCSGLPLAVELSAGALR-SRPNKNYWER-IEKNVGL--YLVIEND-PASCWEIVETSYNILPQEMKACFLYCFAFLQGYSIPAQKLIRLWIAEGLIKSSPTCTF--EELAENYLEEFALRGLVTLSRD---GDSIKEIGFHDVLYEFYKTEAI-MESVFQELRLTPDQ--NLPSIQDPDTS---RRLCIES--SV----LRDFL---SRKQLNAQHVRSFLCFSTTERQIE---LSLPDVKLISQAFPLIRVLEIQSVKIFL--------PM-YLNQLFHLRYIAIS-GDFA-------------ELPASFGKFWNLQFLIVNTST---PEPTLKIKANIWNLSRLRHLKTNIPAELLPPPNPTVE--G---S--CLQILSKVAP-----ESCNKVVLAKAG-NLKKLSIQGRLGA-FLETN--K--DGF-STFQGL------GRLEKLKLMNDI------------------------PYMSEALHLPPELFRFLRKLKKLTLSNTRFKWN-EADR-LGQLECLEVLKLKEDAFTGKSWKPEKGG-FKQLQVLWIQK-ADLECWEASRDHFPRLKKLVL-NCAKLENVPVELSHFLQSRS----------------------------------------------------------------------------------------------------------------------------------------------------
>NitabNRC5_XP_016473834
-------------------------MADTLVNFLVENLLQLV-------TEN-VKLIAGAKGELD-NLLEDVRSLN---------------AFLS-DAAV-E-ESNSSLWKDFV-RKIRIQVHKAEDVVEKFLVQAKLHEEKNAAEKVF----YIF------------------GHTKRVRNLAKDINDIREKVKEIRRDNPEALQPKRMLDQQR---------------------------------------------------------------------TVAREPQDTFLEVKQVVGF-DDKAKYVIRR--LIEGS--EDLE-FVPIVGMAGLGKTTLARKVWSDSQVTTEFSKNIWVSVGQS-NE-LKQIFFVILKFM-G-GV-EEFRCDDGKELAKVIREFVTEK-DKCLIVLDNVWARDL--VD-FVKNVLPEN-KK---GHRIMMTTRLRD---V-ASY---ASEYPYDLKFLTSDESFQLLKKRVF-GSGRC--SD-DLVK-LGKSIARKCSGLPLALVVIAEALLKVHPTEYDWGK-IEDNVWQ--HLVKEND-PTSCWKIVETNYKSLSTEMKACFLYCLAFPKGYDIPAQKLIRLWIAEGLIRSSPRNTL--EEIAESYLGKLEERDLVTLSREI--TGPIKKVKCNDMFYEFYKMEVN-NERVFQELRLTPDQ--GLPSIRDPDIS---RRLHIEF--SA----LSDFI---STKP-IAEHVRSFLCFSSEEQSQ---FSAPDNFQLILKAFPLIRVLKIEPVKIPS--------SK-YLNQLFHLRYISIS-GDFK-------------ELPAFFGKFWNLQSIIINTST---PEPTLNIKANIWNLSQLRHFQTNKPAKLPLPSTQKGE--G---RS-SLQTLSIVAP-----ESCNKVVLRNAR-NLKKLSMRGRIED-FLQTN--K--DGF-STFEG------FNCLENLKLISVD------------------------PCTSDALQLPRALFRFLLKLKKLTLSNTMFDWN-DATK-LGQLECLKVLKLKKDAFTGRLWNPVIGD-FRELQVLWIQN-DDLQRWEATRVHFPKVRKLVL-KCPNLESEPAELSEFKQTS-----------------------------------------------------------------------------------------------------------------------------------------------------
>NtomNRC5_XP_009620169
-------------------------MADTLVNFLVENLLQLV-------TEN-VKLIAGAKGELD-NLLEDVRSLN---------------AFLS-DAAV-E-ESNSSLWKDFV-RKIRIQVHKAEDVVEKFLVQAKLHEEKNAAEKVF----YIF------------------GHTKRVRNLAKDINDIREKVKEIRRDNPEALQPKRMLDQQR---------------------------------------------------------------------TVAREPQDTFLEVKQVVGF-DDKAKYVIRR--LIEGS--EDLE-FVPIVGMAGLGKTTLARKVWSDSQVTTEFSKNIWVSVGQS-NE-LKQIFFVILKFM-G-GV-EEFRCDDGKELAKVIREFVTEK-DKCLIVLDNVWARDL--VD-FVKNVLPEN-KK---GHRIMMTTRLRD---V-ASY---ASEYPYDLKFLTSDESFQLLKKRVF-GSGRC--SD-DLVK-LGKSIARKCSGLPLALVVIAEALLKVHPTEYDWGK-IEDNVWQ--HLVKEND-PTSCWKIVETNYKSLSTEMKACFLYCLAFPKGYDIPAQKLIRLWIAEGLIRSSPRNTL--EEIAESYLGKLEERDLVTLSREI--TGPIKKVKCNDMFYEFYKMEVN-NERVFQELRLTPDQ--GLPSIRDPDIS---RRLHIEF--SA----LSDFI---STKP-IAEHVRSFLCFSSEEQSQ---FSAPDNFQLILKAFPLIRVLKIEPVKIPS--------SK-YLNQLFHLRYISIS-GDFK-------------ELPAFFGKFWNLQSIIINTST---SEPTLNIKANIWNLSQLRHFQTNKPAKLPLPSTQKGE--G---RS-SLQTLSIVAP-----ESCNKVVLRNAR-NLKKLSMRGRIED-FLQTN--K--DGF-STFEG------FNCLENLKLISVD------------------------PCTSDALQLPRALFRFLLKLKKLTLSNTMFDWN-DATK-LGQLECLKVLKLKKDAFTGRLWNPVIGD-FRELQVLWIQN-DDLQRWEATRVHFPKVRKLVL-KCPNLESEPAELSEFKQTS-----------------------------------------------------------------------------------------------------------------------------------------------------
>SotubNRC5_XP_006366075
-------------------------MADAVMTLLVESLCQLI-------TEK-VKLIGGAKDELD-NLLQVINTLK---------------AFLQ-DNDQ-Q-ESNSNSWKTFV-KNIRTQAHKADDVIDKFVLEAKLHEEKNIWKKTL----SFG------------------RHIKRVNNLAKGIKDICEKVKVIRQENPQVLQPRPMLNLPR---------------------------------------------------------------------RLAREPQATFLEVRNIVGF-TTESNEVMER--LVGGT--EEVE-CIPIVGMTGLGKTTLARKVWSDSQITAIFSKIIWVSVGQS-NE-LEDIFFVILKSSTG-PN-QEFRLTGENELAKVIASFGTEQ-HRCLIVLDDVWASEL--VD-FFKNVLPEN-KK---RHRILMTTRRRD---L-ASC---ASERPYHLKFLTGEDSFRLLEKRVF-DNGRC--QN-DLVE-LGKSIANKCGGLPLALVVIARALK-VIQNVYEWKR-IENNFWQ--YVVREND-TTSCWKIVEASYESLSSEMKTCFLYCLAFPKGYDIPVQMLIRLWMAEGLIESSPINFSSSEDKADNYLMEFENLDLVIVSREI--TGSIKRVKCNEMFYEFYKMEVT-KESVFQELRLTPD----FPSINDPDTS---RRLHIES--CD----LPDFI---SRIS-SAEHVRSFLCFSSEDLDQQTNLSSHVDIQLIRKAFPLLRVLKIESINIPS--------LK-NLNLLFHLRYISIS-GNFK-------------ELPAFFSKFWSLQSIIVNTS-----QPTLNIKANIWNMPKLTHLKTNKPSKLPLPSTQKGK--G---SSSLLQTLSKISP-----ETCNKAVLGQASNSLKKLSIQGKIED-SLQTN--S--DRF-STFEGFQTLEKFECLENLKLVSDV------------------------PCHTNDFQFPKALFRFLLKLKKLTLSKTMFDWK-DATK-LGQLECLEVLKLKTDAFTGKSWNPEKGD-FRKLQVLWIHS-NDLHTWEASGSHFPKLRVLVL-ECPKLESVPAELSQFQQQS-----------------------------------------------------------------------------------------------------------------------------------------------------
>SopenNRC5_XP_015072362_PARTIAL
---------------------------------------------------------------------------------------------------------------------------------------------------------------------------------------------------------------MSTCAHEG---------------------------------------------------------------------HNESKLRDTFLEVKNMVGL-TKEANEVMERLQIVGGT--EEVE-CIAIVGMTGLGKTTLARKLWSDSQITDKFCKNIWVSVGQS-NQ----LIFVILKSSTG-PN-QEFRCNGENELAKLIALFVTEQHMRCLVVLDNVCGSGL--VN-FFKNVLPEN-NK---GHRILMTTRRRD---VAASC---ASKEPYHLKFLDGEDSFRLLEKIVF-DNGIRHRKD-ELVE-VGKSIASKCGGLPLAIEVIAGALK-VNQTAYYWKR-VENNFWQ--FVVREND-TSSCWKIVEASYGSLSSEMKACFLYCLAFPKGYDIPFQMLISLWMAEGLIESNPINFSSPKDKAEDHLMEFENLNLVTVSREI--TGSIKRIKCNEIFYDFYKMEVT-KESVFQQLGQTHD----LPSINDPDIS---RRLHIES--SH----LSDFI---SQNP-SAEHVRSFLCFPSDDR------VANVDIQLIPKAFPLLRVLKIESINIPS--------LK-NLDQLFHLRYISIS-GNFM-------------ELPAFFTKFWSLQSIIINTS-----HPTLDVKANIWNMSKLTHLKTNKPCKLPLPSTQKGK--R---SSCPLQTLSKISP-----QTCNKDVLGEASNSLKKLSIQGNIED-SLKTN--S--DRF-STFEGFQTFEKFECLENLKLISDV------------------------PCHSNAFQLPKVLFRFLLKLKKLTLSNTMFDWK-XATK-LGQLXCLEVLKLEKEAFTGSIWKPEENE-FRKLHILSIHS-DDLHTWVASKSHFPELRVLVL-ECPQLESVPAELSQFLQQCSEKHQFFAHL-YEAD-PRATQ--------------------------------------------------------------------------------------------------------------------------------
>SolycNRC5_XP_010319429
-------------------------MADVVMNLLVESLFQVI-------SDK-IEAIGGAKDELK-NLLQDINTLK---------------AFLK-DNDEQA-ESNSNLWKIFV-KNIRTQAYKADDVIDKFVLETKLDEEKSIWEWLF----DFC------------------SHMKRVENLANSIKDIRDSVRTIRQENPQIFQPNRTINLPT---------------------------------------------------------------------TLAREPQDTFLEVKNMVGL-TEEANEVMKRLQIVGGT--EEVE-CIAIVGMTGLGKTTLARKLWSDSQITDKFCKNIWVSVGQS-ND-LKNMLFVILKSSTV-PN-EEFRCNGENELAKLIAKFVTEQDMRCLVVLDNVCGSGL--VN-FFKNVLPEN-NK---GHRILMTTRRRD---VAASC---ASKEPYHLKFLDGEDSFRLLEKIVF-DNGIRHRKD-ELVE-VGKSIASKCGGLPLAIEVIAGALKKVDQSAYYWKR-VENNFWQ--CVVREND-TSSCWKIVEASYGSLSSEMKACFLYCLAFPKGYDIPFQMLISLWMAEGLIESNPINFSSPKDKAEDHLMEFENLNLVTVSREI--TGSIKKIKCNEIFYDFYRMEVT-KESVFQQLGQTHD----LPSINDPDIS---RRLHIES--SH----LSDFI---SQNP-SAEHVRSFLCFPSDDR------VANVDIQLIPKAFPLLRVLKIESINIPS--------LK-NLDQLFHLRYISIS-GNFT-------------ELPAFFTKFWSLQSIIINTS-----HPTLDVKANIWNMSKLTHLKTNKPSKLPLPSTQKGK--R---SSCPLQTLSKISP-----QTCNKDVLGEASNSLKKLSIQGNIED-TLKTN--S--DRF-STFEGFQTFEKFECLENLKLISDV------------------------PCHSNAFQLPKVLFRFLLKLKKLTLSNTMFDWK-EATK-LGQLRCLEVLKLEKEAFTGSIWKPEENE-FRKLHILSIHS-DDLHTWVASKSHFPELRVLVL-KCPQLESVPAELSQLLQQS-----------------------------------------------------------------------------------------------------------------------------------------------------
>CaNRC9_XP_016547658
-------------------------MTEVAVNYLVEKLLELG-------REN-VELITGVQDDVN-NLVADLQILK---------------AFLK-DASKID--RDTQGWKQSL-KEIRNVLYKAEDSVDKFLDEAKQHQDTHKAVKWI----DIP-------------------YWSKVRNVAKEIQSIRNKVKDLQDKYKALLD-AIQLDNLS--------------------------------------------------------------------STTPQPRQLTLSDEDDVVGF-EEEANTVIDR--LINGS--KSLE-SVPIVGMPGLGKSTLARKVYKDSRINFEFFSCIWVNVSRS-YN-KTEVLLSILKNFTK----PLDN-KSDEKITEEICSFLE-KGGRCLIVLDDVWDGEV--MN-FIEKIFPKG-DK---GHRIMMTSRQNN---V-ASA---FNKNIHRLNLLSDDNSWLLLKKKVF-RKE--SCSS-DLEE-PGFSIAKKCNGLPLAIVVIAGALL-GKT-KREWEF-VNRNIGE--HLINPDS-EDSCSRFVRMSYDLLSYDEKACFLYCATFPRGFDIPTWKLIRLWISEGFIPFDKN--LTPEEKAEEYLNDLTKKNLVMVMNWTAD-DQIKTCRIHDMLYEFCKKEAS-EDDLFQEITEEPSQCAGILRQLESDFC---RRLCINS--SI----LTYFLSSFSKKP-PMELVRSFLCFTSEP--TG--K-TDGHLKTIHKVFPLIKVLNLESVKFSF--------TN-DFYRLVHLRYIAFS-GDFK-------------FLPERFGKFWNLETLIINTIT---PESTFEIKADIWNMLRLRHLHTNAPAKLPLPGAPT----G---RESCIQTLSTIAP-----QSCTKKIFSRAR-ALRKLGIRGKVVADLLGSK--A--GGL-GDL------AELKRLENLKLIND------------------------GQYIGRVITLPNLVFIFPKTLRKLTFSGTSFEWS-DMSK-LGQLESLEVLKLKENAFKGEFWETELGG-FSGLLVLWIER-TDLKTWQASNRSFPCLKRIFLISCENLQQIPEELADIPELQEMKLE---NT-NKVA-VKAAREIESKRKK------------------------NKLESSIGFKLTVFPPDSDADPQPSH----------------------------------------------------------------------
>CaNRC9_XP_016547302
-------------------------MTEVAVNSLLENLLELA-------REN-VDLIVGVQDDVK-DLTAELQILK---------------AFLQ-EVSKIN--RDTQSWKQTM-KDIRNVVYKAEDSINKFLGRAKQHRDSNLAAKWM----DVT-------------------YWTSVRNVAKEIKSIRIDLNDLQVKYTPLLEEATQLSTLS--------------------------------------------------------------------RTTPQPIQVNLSDEDEVVGF-EEEAYTVIGK--LIDGS--NNLE-VVPIVGMSGLGKSTLARKVYKDSRISFEFFSSIWVNVSRS-YN-KTEVLLSILKRLRK----QLDD-ESDEQMVDEIRTRLG-YGGKCLIVLDDVWSTDI--ID-VIIDVFPDN-NK---GHRIMLTTQLEE---V-ASC---FNRDFHKLTFLSEENSWRLFKLKIF-RKE--CCPP-ELEE-IGRNIAKKCSGLPLAVVVIAGVLL-GRTTKRDWQF-VYENMGA--HLINRDQ-PNSCFRFIKMTYDLLSYYQQACFLYCASFPRGFDIPAWKLIRLWIAEGLIPIQNH--LTLEEQAEEYLNDLTKKNLLMVMEQSLD-GQIKTCRIHDIFYEFCKTEAM-VEDIVWEIKNAPSQEF--LEMKDLGTC---RRLCIDS--ST----LNNFLKKLRNKP-PMENVKSFLCFSSKP--ID--NQTPDMIQSLHKGFPLIKVLDVEPIRFLF--------TK-DFYQLLHLKYISLS-GYFK-------------VLPSIFVKFWNLETLIIHITH---PDSTFEVKADIWSMMRLRHLHVNAPTKLPPPSASARK--E---RECNIQTLSVIAP-----QSCTSEVFTRAR-HLKKLAIRGQVFS-LFDKN--A--SRL-RKL------AMLKRLEKLKIVND------------------------DQDVSRVLTLPVMVFILPNTLRKLTLSNTQLKWK-DMTK-LGQLESLEVLKLRQNAFSGEFWEPEIGS-FTRLQVLWIEK-TDLQIWRASSHNFPRLKRLFLISCEDLEEVPSGLADIANLQEMRLE---CT-YKAV-KSASIIAKKKLED------------------------HASSSTSGFRLSVFPPHFDADDSS------------------------------------------------------------------------
>CaNRC9_XP_016546578_PARTIAL
--------------------------------------------------------------------------------------------------------------------------------------------------------------------------------------------------------------------------------------------------------------------------------------------------------------------------------------------------------------------------------------------------------------------------------------MWNAVI--VD-FITCVFPDN-NK---GHKIMMASRFVE---V-TSY---FNRDYYKLSFLTDEDSWFLLKLKVF-RKK--CCPP-ELAE-IGRNIAKKCNGLPLAVVVIAGALL-GRTTRREWQL-VDENMGE--YLINRDV-PDSCFRLIKMSYDLLSYYQQACFLYCASFPQGFDIPGWKLIHLSIAEGFIPIQNH--LTLEEQAEECLNELTKKNLLMVMEESLD-GQIKTCR------EFCKKEAI-EEDIFWAIKNAPDEES--LVTKDSGTY---RRLCIDS--ST----LSNFLKELRKEP-PMQNVKSFLCFSSNP--ID--NQTPDMIKSLHK-------------------------------------------GEFK-------------SLPLMFVKFWNLETLIVHTTY---PDSTFEVKVDIWSMMRLRHLHVNAPTKLPPPSASISK--E---RECNIQTLSVIAP-----QSCTSEVFTRAR-NLRKLAIRGQVFS-LSDNI--A--SRL-SEL------AMLKRLEKLKLVND------------------------DQDDSRVITLPVMVFMLPNTLRKLTLSNTRLNWR-DMTK-LGPLESLEVLKLRENAFNGEFWEPEIGS-FARLQVLWIEK-TDLQ---ASRHNFPRLKRLVLIFCEHLEEVPQGLADIPNLQEM---------------------------------------------------------------------------------------------------------------------------------------------------
>CaNRC9_XP_016547145
-------------------------MTEVAVNSLLEKLLELG-------REN-TELIVGVQDDVN-DLVADLQILK---------------AFLK-DASKID--GDNQGWKQSL-KEIRSVVYKADDSVDKFLVEAKEHQDTHPAAKWI----DVP-------------------YWINVKNVAKEIQAIKNKVKDLQVKYKPLLETDTQLSTLS--------------------------------------------------------------------MTTPQPIQINLSDEDDVVGL-EEEANTVIDR--LIHGS--EKLE-VVPIVSIAGLGKSTLARKVYRDSRITFEFVSCIWVNVSRS-YN-KTKILLNILKHLRK----QLDMNKSDEQMIKEIRTFLG-HGRRCLIVVDDVWSTDI--IE-FIKHVFPSN-KK---GHRIMMTSRFEE---V-GSC---FNHDCHKLTFLTDEESWFLLNLKVF-GKR--YCPS-ELEE-TGRNIAKKCNGLPLLVLVTAGVLA-GRTTKREWQL-VYENMGD--CLIYSND-PRTYVGLIKMSYDLLSYYQQACFLYCASFPQSFNIPAWKLIHLWIAEGFIPIQKQ--FTLEEQAEECLNDLTKKNLLMVIEQSLD-GKIKTCRLNDMFYEFCEKEAI-EEDIVWAIKNAPDQES--LETKDLGTC---RRLCIDS--ST----LSNFLKELRKKP-PMENVKSFFCFSSKP--ID--NQTPDMNKSLHKGFPLIKVLDVEPIRSLF--------SK-DFYRLLHLKYISLS-GEFK-------------SLPLMFVKFWNLETLIIHTTH---KVRTFEVKADIWSMMRLRHLHVNVPTKLPPSSASISK--E---RECNIHTLSVIAP-----QSCTSEVFTRAR-NLRKLAIRGQVFS-LFDNN--A--SGL-SEL------DMLKQLEKLKIVNDDQNLEKLKMVNDDQDLEKSKIVYDDQDDSQVMTPPVMVFMLPNTLRKLTLYNTRLNWR-DMTK-LGPLESLEVLKLREKAFSGEFWEPEIGS-FARLEVLWIEK-TDLQIWKASSHNFPRLKQLVLILCEELEEVPQGLADIPNLQEIRLE---CT-YKAV-KSASIIAKKKLED------------------------HASSSVSRFRLSVFPPHLDADDSS------------------------------------------------------------------------
>NbNRC7_g119192.t1
MDRAVAMLAPAVTTVAKAAFDVLRPVVTKAGNNLQENLTNVL-------EQN-LDLINDAKGDFL-SLLDEAQGLN---------------ALLAADYAELNMNSHPTKWDKLP-RKILRTIYRAEDSIDKFLAQAKIHQDSTLKRF-L----QVD-------------------K-VNRFTKLPEIQNILKELREIRQQTQQAIEEIRQQTGQ--Q------------------------------------------------------------------SKYISTAQDSALEEHKVIGF-DKSAEEVRER--LLKGSSSKNLE-VASIVGMPGLGKTTLARKIYNDPGIGREYYKRVWVYVGVS-YI-EKDVLLNIHEGLGLKS--SGVQDKNEKQLAEIIHDFVI-KGGRCLIVLDDVWEAKA--VD-FVMTAFPCN-EGY---HRILMTTREMQ---V-ATP---VSTYLHKLKFLEKQEAFELLENRVF-GIR-KKFPV-EFVG-YGNEILESCSGVPLAIVVIAGVLK-SCSYRIEWET-VAKNVGQ--LLVTEND-PDSCKKFVEVSYNHLPLDKRAPFLYISVFPRGFDIPAWKLIRLWIAEGLIKYSFP-NSEIEVNAEYCLNDIANRNLVIVTQKSSDNGQVKTFRVHDMVHEFCNEEAK-QTCIFQNIHPATPTL-STPSIRDSVTS---RRLSIKS--SI----PHNFI---PKDE-ELEHVRSFLCYSP--KGI---DVSNVEIKLLPKAFPLIRVCDIQPFIFEF--------PK-EFYKLFHMRYLAVS-GEFQ-------------FISPLFGNFWNLQTLLLHT-----NQSTLSIPKDLWKMLQLRHLHTNKPVTLQQPPTPIT-------KSSCLQTLSKIAP-----ESCTTHVLKKAC-NLKKLGIEGKLET-LC---------RF-ECF------VELKCLERLKMLNG-------------------------V-VSPNIQLPQSFSTYLQTLKKLTLSCSKIDWS-NANE-LGKLESLEVLKLKDNACIGDTWTPEKGS-FKLLQVLWIQIT-DLKTWDTLNCGFGHLRRLVLISCRELLAVPCELANSPHLTEIRLK---NT-QKAV-NSAKEIKEKKIKM------------------------QAPG-NIEFNLVIEDSQADAK---------------------------------------------------------------------------
>NitabNRC7_XP_016491195
--------------MDQAVVDALLPMVTKAVNFLVETLVNVV-------RQN-KELIKGAEGDFH-SLLDEAQGLN---------------ASLAADYADLNKNSNPTKWNELS-LKILRTAYKAEDSIDKFLAQAKIDQDNTLKKL-F----PVD-------------------KVVDRWTKLPEINKILTELREIRQESQQAIQESPQTGLQPEN------------------------------------------------------------------SSTAQQTQGSALEDHEVIGF-DESAEKVRKR--LVEGS--EDLE-VASIVGMPGLGKTTLARKVYHDPVISFEFFKRVWVYVGPS-YV-EKDIFLNIHKGLELSS--EGVQDKNGEQLAKEIHDFVI-KGGRYLIVLDDVWEAKA--VD-FVKTAFPDK-KGR---HRILMTTREKQ---V-ATP---VSAYLHDLKFLEDPESFELLEKRVF-GKR-KKFPI-QLVG-HGEKILESCSGVPLAIVVIAGVLS-SCSEEIEWQL-VEENVGQ--YLVKKED-PKSCLKFVEMSYNHLPQDKRASFLYIGAFPRGFDIPAWKLIRLWIAEGLIKSSLR-GSEIEVIAEYYLNDIANRNLVIVMQKR-SNGQVKTFRVHDMVHEFCNVEAK-RVCLFQQLYPTTPNL-TTPSIRDPVTS---RRLCIKS--SI----PHNFI---PEHR-DAEHVRSFLCFSP--KGI---DVSNVEIQLLPKAFPLIRVCDIQSFIFKF--------VP-EFYILFHMRYLAVS-GEFQ-------------SLSPLFGNFWNLQTLMLHT-----NQSTLEIKEGIWKMLQLRHLHTNKPVKLPLPSNPIS-------KSSCLQTLSKIAP-----ESCTRNVLAKVC-NLKKLGIEGKLEA-LL---------GF-ESF------EELKCLERLKMLND-------------------------I-MSPKIQLPQLFFTYLRTLKKLTLSSTKIDWS-EAKE-LGKLESLEVLKLKDNACMGKSWKPEAGS-FRLLQVLWIHLT-DLKTWDTSNCRFGRLRHLVLISCYNLEAVPHELANSPYLTEIRLH---NT-QNAE-NSAKEIKRKKLEM------------------------QAPG-NIEFNLVIFPPQADAS---------------------------------------------------------------------------
>NtomNRC7_XP_009622940
--------------MDQAVVDALLPMVTKAVNFLVETLVNVV-------RQN-KELIKGAEGDFH-SLLDEAQGLN---------------ASLAADYADLNKNSNPTKWNELS-LKILRTAYKAEDSIDKFLVQAKIDQDNKLKKL-L----PVD-------------------KVIDRWTKLPEINEILTELREIRQESQQAIQESSQTGLQPEN------------------------------------------------------------------SSTAQQTQGSALEDHEVIGF-DESAEKVRKR--LVEGS--EDLE-VASIVGMPGLGKTTLARKVYHDPVISFEFFKRVWVYVGPS-YV-EKDIFLNIHKGLELSS--EGVQDKNGEQLAKEIHDFVI-KGGRYLIVLDDVWEAKA--VD-FVKTAFPDK-KGR---HRILMTTREKQ---V-ATP---VSAYLHDLKFLEDPESFELLEKRVF-GKR-KKFPI-QLVG-HGEKILESCSGVPLAIVVIAGVLS-SCSEEIEWQL-VEENVGQ--YLVKKEE-PKSCLKFVEMSYNHLPQDKRASFLYIGAFPRGFDIPAWKLIRLWIAEGLIKSSLR-GSEIEVIAEYYLNDIANRNLVIVMQKR-SNGQVKTFRVHDMVHEFCNVEAK-RVCLFQQLYPTTPNL-TTPSIRDPVTS---RRLCIKS--SI----PHNFI---PEHR-DAEHVRSFLCFSP--KGI---DVSNVEIQLLPKAFPLIRVCDIQSFIFKF--------VP-EFYILFHMRYLAVS-GEFQ-------------SLSPLFGNFWNLQTLMLHT-----NQSTLEIKEGIWKMLQLRHLHTNKPVKLPLPSNPIS-------KSSCLQTLSKIAP-----ESCTRNVLAKVC-NLKKLGIEGKLEA-LL---------GF-ESF------EELKCLERLKMLND-------------------------I-MSPKIQLPQLFFTYLRTLKKLTLSSTKIDWS-EAKE-LGKLESLEVLKLKDNACMGKSWKPEAGS-FRLLQVLWIHLT-DLKTWDTSNCRFGRLRHLVLISCYNLEAVPHELANSPYLTEIRLH---NT-QNAE-NSAKEIKRKKLEM------------------------QAPG-NIEFNLVIFPPQADAS---------------------------------------------------------------------------
>NitabNRC7_XP_016484317
-------------MAEKILVAAVSPAATKAVNFLVDSVSKLL-------IEN-CKLIEGAEGDFK-RLLREIEPLN---------------ELLAADYAEVKSNSM-INSDKFF-QNIQRTAYKAEDAIDKFLVQKMIDQDKTIAKF-L----PFY-------------------KWINNWKMAPEFKEILEEMGEIRQLSQQAFQKSTQTTQHPDKS-----------------------------------------------------------------ASDAQETQGPAEEDIEVVGF-DEPANEVMKR--LREGS--EDLD-VVPIVGMPGLGKTTLARKVYNDDYIDDHFYKRIWVYVGQS-YK-LKNILLDILKEFAPRT--EEFKDKNEDQLTEVIRNFVV-EGGKYLIVLDDVWEAEV--VA-FVKKVFPNK-KG--RCDRIMVTTRLDR---V-ANA---KGAVPHVLEPLSPVESFELLENRVF-GKT-NKCPI-ELKE-YGEKIVKHCGGVPLAIVVIAGALG-GCMDESEWRV-VEKNVGK--HLMNKND-HKSCLKFVETSYNHLPTEKKAAFLYLGVFPQGFDIPAWKLIRLWIAEGLIESDFE-GSEIEEIAESYLSDFASRNLVMVMQKKSNSTQIKTCRVHDMLHEFCNVEAK-RISLFQQVNLKPGVR-VFPSIEDPSTS---RRLCIQS--SI----PYNFI---PKDR-IVQHVRSLLCFSSTQKQI---DLTNLEVDLIPSAFPLIRVLDIQSLVFEF--------SE-IFYRLFHLKYIAIS-GEFP-------------VLPPLIGNFWNLQTLIIHT-----SHSTLKIADDIWKMLRLRHLHTNIPAKLPPPPTQTS-------KSSCLQTLSKVTP-----DSCKETMLAKAC-HLKKLGIEGRLTS-LLGTN--K--GGF-DSF------EKLRCLEHLKLLND-------------------------IDCIEELHLPPKFFSLQQTLKKLTLSSTYFEWS-EADT-LGQLECLKVLKLKDNAFTGETWKPKKGS-FSKIQVLWIDRAESWETWDASNHPFQNLKRLVLLSCYKLKAVPHELADLPYLQEMRLE---RT-FEAV-NSAKEIKREKLGK------------------------QAPGSNYKFNLIIFPQGDAKAIQ-------------------------------------------------------------------------
>SotubNRC7_XP_006350238
--------------MESITVAAVSPAATKAVSFLVDSLSQLL-------SEN-VELIRGAKGDFQ-RLLDEIEPLN---------------ELLAGDSAQLKTKNN-IDLDKLF-LKIQRIVYKAEDAIDKFLIQAKIDQDNVFSKI-L----PIH-------------------KWIHNWKIAPEFKDILEQVTGIREESQQVFQKSHIQST--ALQ-----------------------------------------------------------------PGKGTGTQGPAEEDIEVVGF-DKPAEDVIKR--LGEGS--KDLD-VIPIVGMPGLGKTTLSRKVYNDSSLDFHFYKRMWIYVGTS-KK-PKDILVEIVNEVAPSNSKELIKDKDEDQLAHIIRDFLV-ERGKYLIVLDDVWDTQV--VD-FVKKAFPNN-KSQPRGDRIMLTTRQQR---V-AEA---VSARPHNLEKLSKGDSFKLLEQRVF-GKT-RECPI-NLRG-YGEEIVDKCCGVPLAIVVISGALK-GCMDESEWIV-VKENVGK--IFINKDD-DKSCLKYVETSYNHLPQQKKAAFLYFGVFPQGFDIPAWKLIRLWVAEGLIKSDLQ-GSEIEKVAETYLSDFAGRNLVMVMQKRSN-GQIKTCRLHDMLHEFCIIEAK-RISLFQQVYLQPGVQ-VFPSIEDPNTS---RRLCIQS--SI----PYNFI---PKDR-IVQHVRSLLCFSSNQKQI---DLSNLDIQLIPYAFPLIRVLDIQSLIFEF--------SE-MFYRLFHLRYIAIK-GNFT-------------VLPSLFGNFWYLQTLILHTD---TSSSTLEIKEDIWKLLQLRHLHSNLPVKLPPPPTPTSK--I---RTSCLQTLSKVTP-----DSCKKTVLAKVI-HLRKLGIEGQLAV-LLGKSTKE--RGF-DSF------QELTRIENLKLLNN--------------------------GWSEELHLPPHFFSILETLNKLTLSNTGFEWS-EADI-LGQLKCLKVLKLKENAFIGNKWEPKEGS-FSKLQVLWIDWAENWETWDASNCRFQSLTHLVLISCYDLKAVPHELADLPYLQEMKLM---RT-FKAV-SSAIEIKSKKLGK------------------------QNPESSIKFNLIILPPASSTN---------------------------------------------------------------------------
>SolycNRC7_XP_019068866
--------------MEAIIVAAVSPAATKAVSFLVDSLSQLL-------SEN-VELIRGADRDFQ-RLLDEIEPIN---------------ELLAGDYAQLKSN-N-NDLDKLF-QNIQRTVYKAEDAIDKFLIQAKIDEANFFNKI-G----PFV-------------------KWNNNRKIAPEFGKILEQVTEIRKQTQQVLEKTGIQSS--AFQ-----------------------------------------------------------------PGETTQPQGPAEEDVEVVGF-NKPAEDVKER--LCEGS--KDLD-VIPIVGMPGLGKTTLSRKVYNDSSLDFYFYHKIWIYVGTS-KK-PKDILVEIVKEVAQSNSKELIKDKDEDQLAHIIRDFLV-ERGKHLIVLDDVWDTQV--VD-FVKKAFPNK-KSRPRGDRIMLTTRQQR---V-AEA---VSARPHYLENLSKEDSIKLLEQRVF-ANK-RTCPI-ELQG-YRDGIVDKCCGVPLAIVVISGALR-GCMDESEWRV-VEENVGK--HLINKDD-HKSCLKFVETSYNHLPQEKKAAFLYFGVFPQGFDIPAWNLIRLWVAEGLIKSGHK-DSEIEKVAETYLSDFASRNLVMVMQKRSN-GQIKTCRLHDMLHEFCIIEAA-RISLFQQVYLQPGVR-VFPSIEDPNTS---RRLCIQS--SI----PYNFI---PKDR-IVQHVRSLLCFSSDQKQI---DLSNLDVQLIPSAFPLIRVLDIQSLIFEF--------SK-MFYGLFHLRYIAIK-GDFT-------------IIPSLFRNFWYLQTLILRNDDTNTSSSTLEIKEDIWKLLQLRHLHSDLPVKLPPPPTTTSN--S---RTSCLQTLSKVTP-----DSCKKTVFAKAC-HLRKLGIEGKLAL-LLGK---E--RGF-DSF------QELRCIEKLKLLNN--------------------------DFSEELHLPPHFFSLQKTLNKLTLSSTRFKWS-EADM-LGQLECLKVLKLKENAFTGKKWKPKKGS-FSKLQVLHIVWAGEWETWDASNRPFQSLTHLALISCYDLKAVPHELADLPYLQEMKLT---RT-FQAV-SSAIEIKNKILQR------------------------QDPESSIKFNLITFPPTPSTN---------------------------------------------------------------------------
>NsylNRC8_XP_009788462
-------------------------MADAVRSFFVENLLQII-------SEN-VKLIAGTKGQLE-LLVEEVKTLN---------------AFLD-EAAK-T-QSDNKLWKQFI-KDIRITVYKAEDIIDKFLVQAKLHADKNFVKRGF----DYN-------------------YAGAVKELGEQVGIVLQKVKKLREDNKQAFQPTPVSAR------------------------------------------------------------------------------VPHLEDAEVVGF-DKEAETVIKR--LVEGS--DELE-VIPVVGMAGLGKSTLAIKIYNDSKISYEFFSNIWVYVGQN-YK-LKEVLLSILKSFTK-QMNI-YQDKNENELCKIICDFVS-KGGKCLIVLDDVCNPEV--VD-SVMKAFPKN-KK---GHRIMMTTREGR---V-AKY---ANENPHNLKFLEHHESFELLEKRVF-G--NRSCHR-DLVA-HGKTIAEKCSGVPLAVVVIAGALR-GRTSEGEWQI-VEQNVGK--YLIDQNNPTSNCLKFVEMSYSRLPEDMKACFLYCSAFPQGFEIPAWKLIRLWISEGLIISNLP-GSTLENIAEYILNDLVNRNLLIILEKKAD-GKIKTCRLHDMLHMFCKLKAT-DESLFQEVGEKPDQV-GL-GIPEQDTC---RRLCIQL--SI----LDDFI---STRP-MTEHTRSFLCFSSKQKKTI--ELTTGNIRNLHKAFPLIRVLEVERIKFGF--------SK-EFNALFHLRYIAIS-GDFE-------------SIPQAFGKFWNLQTVILNTST---SKGILDINADIWNMLRLRHLHTNVPAKLPSPSSTPTS------KHSCLQTLSKVAP-----ESCRKDVLARAC-NLRKLCIQGQMVS-FFETS--K--GGF-SNF------GELKCLEHLKLLNDV--------------------------LSKDLHLPPTFFGFLRNLKKLTLSKTQFEWS-EANR-LAQLECLEVLKLKENAFIGTSWESEIGG-FSLPKVLWIDR-ADLKSWKVSNAQFQNLKNLVLKSCVELEAVPIELADVRSLQEMRLE---NT-IKAI-KSAKEIELKK--------------------------QQAP-QSSKFKLTIFPPESTDSKATQ-----------------------------------------------------------------------
>NtomNRC8_XP_009630520
-------------------------MADAVLSFLVENLLQII-------SEN-VKLIAGAKGELE-LLVEEVKTLN---------------AFLD-EAAK-T-QSDNKLWKQFI-KDIRITVYKAEDIIDKFLVQAKLHADKNIVKRGF----DYN-------------------YAGAVKELGEQVGIVLQKVKKLREDNKQAFQPTPVSARQGETS-------------------------------------TQGQE-----------------------------TQVPHLEDAEVVGF-DKEAETVIKR--LVEGS--DELE-VIPVVGMAGLGKSTLAIKIYNDSKISYDFFSNIWVYVGQN-YK-LKEVLLSILKSYTK-QMNI-YQDKNENELSKIICDFVS-KGGKCLIVLDDVWNPEV--VD-SVMKAFPKN-KK---GHRIMMTTREGR---V-AKY---ANDNPHNLKFLEHHESFELLEKRVF-G--NRSCPP-DLVT-HGKSIAEKCSGVPLAVVVIAGALR-GRTSEGEWQI-VEQNVGK--YLIDQNDPTSNCLKFVEMSYNRLPEDMKACFLYCSAFPQGFEIPAWKLIRLWISEGLIISNLP-GSTLENIAEYILNDLVNRNLLIILEKKAD-GKIKTCRLHDMLHMFCKVKAT-DEGLFQQVGEKPDQV-GL-GIPEQDTC---RRLCIQL--SI----LDDFI---STRP-MTEHVRSFLCFSSKQKGTI--ELSTGNIRNFHKAFPLIRVLDVERIKFGF--------SK-DFNALFHLRYIAIS-GDFK-------------SIPPSFGKFWNLQTVILNTST---SEGILDIKADIWNMLRLRHLHTNVPAKLPSPSSTPTS------KHSCLQTLSKVAP-----ESCRKDVLARAC-NLRKLCIQGQMVS-FFETS--K--GGF-SNF------GELKCLEHLKLLNDV--------------------------LTKDLHLPPTFFGFLRNLKKLTLSKTQFEWS-EANR-LAQLECLEVLKLKENAFIGTSWESEIGG-FSLLKVLWIDR-ADLKSWKVSNAQFQNLKNLVLKSCVELEAVPIELADIRSLQEMRLE---ST-IKAI-KSAKEIELKK--------------------------QQAP-QSSKFKLTIFPPESTDSKATQ-----------------------------------------------------------------------
>NbNRC8_gene.58368.0.1.p1
-------------------------MADAVLSFLVENLLQII-------SEN-VKLIAGAKGQLE-LLVEEVKTFI---------------AFLD-EAAK-T-QSDNKLWKQFI-KDIRITVYKAEDIIDKFLVQAKLHADKNIVKRGL----DYD-------------------YAGAVKDLGEQVAIVLKKVKKLREDYKQAFQPTPVSARQGETS-------------------------------------TQGQE-----------------------------T-VPHLEDAEVVGF-DKEAETVIKR--LVEGS--DELE-VIPVVGMAGLGKSTLAIKIYNDSKISYEFFSNIWVYVDQN-YK-LKEVLLSILKSFTK-QMNI-YQDKNENDLYKIICDFVS-KGGKCLIVLDDVWNPEV--VD-SVMKVLPKT-KK---GHRIMMTTREGR---V-AKY---ANENPHNLKFLEHDESFELLEKRVF-G--SRSCPP-ELVA-HGKIIAEKCSGVPLAVVVIAGALR-GRTSEGEWQI-VEQNVGK--YLIDKNDPTSNCLKFVEMSYSRLPEDMKACFLYCSAFPQGFEFPAWKLIRLWISEGLIISNLP-GSTLENIAEYILNDLVNRNLLIILEKKAD-GKIKTCRLHDMLHMFCKVKAT-DEGLFQEVGEKPDQV-GL-GIPEQDTC---RRLCIQL--SI----LDEFI---STRP-MTEHIRSFLCVSSKQKEII--ELTTGNIRNLHKAFPLIWVLEVERIKFGF--------SK-DFNALFHLRYISIS-GDFE-------------SIPQAFGKFWNLQTVILNTST---SKGILDIKADIWNMLRLRHLHTNVPAKLSSPSSTPTS------KHSCLQTLSKVAP-----ESCRKNVLARAC-NLRKLCIQGQMVS-FFETS--K--GGF-SNF------GELKCLEHLKLLNDV--------------------------LSKDLHLPPTFLGFLRNLKKLTLSKTQFEWS-EANR-LAQLECLEVLKLKENAFIGPSWESDIGG-FSLLKVLWIDR-ADLKSWKVSNAQFQNLKNLVLKSCVELEAVPIVLADVRSLQEMRLE---NT-IKEI-KSANEIELKK--------------------------QQVP-QSSKFKLTIFPPESTDSKATQ-----------------------------------------------------------------------
>NbNRC8_gene.76794.0.2.p1_CORRECTED
-------------------------MADAVLGFLVENLLQII-------SEK-VKLIAGAKGQLE-LLVEEVKTLN---------------AFLD-EAAK-T-QSDNKLWKQFI-KDIRITVYKAEDIIDKFLVQAKLHADKNIVKRCL----DYN-------------------YAGAVKDLGEQVAIVLQKVKKLRKDNKQAFQPTPVSARQGETS-------------------------------------TQGQE-----------------------------TQVPHLEDAEVVGF-DKEAETVIKR--LVEGS--DELE-VIPVVGMAGLGKSTLAIKIYNDSKISYEFFSNIWVYVGQN-YK-LKEVLLSILKSFTK-QMNI-YQDKNENELYKIICDFVS-KGGKCLIVLDDVWNPEV--VD-SVMKAYPKN-KK---GHRIMMTTREGR---V-AKY---ANENPHNLKFLEHHESFELLEKRVF-G--SRSCPP-DLVA-HGNIIAEKCSGVPLAVVVIAGALR-GRTSEDEWQI-VEQNVGK--YLIDKNNPRSNCLKFVEMSYSRLPEDMKACFLYCRAFPQGFEIPAWKLIRLWISEGLIISNLP-GSTLENIAEYILNDLVNRNLLIILEEKAD-AKIKTCRLHDMLHMFCKVKAA-DEGLFQEVGEKPDQV-GL-GIPEQDTC---RRLCIQL--SI----LDEFI---STRP-MTEHIRSFLCVSSKQKEII--ELTTGNIRNLHKAFPLIRVLEIERIKFGF--------SK-DFNALFHLRYIAIS-GDFE-------------SIPQAFGKFWNLQTVILNTST---SKGILDIKADIWNMLRLRHLHTNVPAKLPSPSSTPTS------KHSCLQTLSKVAP-----ESCRKDVLARAC-NLRKSCIHGQMVS-FFETS--K--GGF-SNF------GELKCLEHLKLLNDV--------------------------LSKDLHLPPAFFGFLRNLKKLTLSKTQFKWS-EANR-LAQLECLEVLKLKENAFIEPSWESDIGG-FSLLKVLWIDR-ADLKSWKVSNAQFQNLKNLVLKSCVELEAVPIELADVRSLQEMRLE---NT-IKAI-KSAKEIELKK--------------------------LQAP-QSSKFKLTIFPPESTDSKATQ-----------------------------------------------------------------------
>CaNRC8_XP_016567375_PARTIAL
--------------------------------------------------------------------------------------------------------SNSEQWKXFV-KEIQVMVYKAEGLIDKLTVEAKLHQEKNKLMQIM----DIE-------------------YHKTVGDLTVDIRTALEQVKKIRKDNPQAFQAKPILDYHPEVV-------------------------------------ASGTQ------VIPRNTTYATFFNNFFYPAVGTDANDTLLEENEVASF-EEEAKIVIKR--LAKGT--SDLD-VIPVVGFPGLGKTTLAKKISKDPQISFEFFLTIWVNVGPQ-YK-LKGIFLKILKALKK-------------QLAKIIRESIE-KGGKCLVVLDX---TDV--VD-SFMNVFPRN-SQ---GHRIMITTRDGR---I-GRY---ANANPHMLKFLTNEESFQLLENRVF-GSNVRSCPE-ELVV-HGESIAKQCSGVPLGVELISGVLR-GRTRQSEWKM-VEDNVRE--LLININDPK-SCLKFVEMSYGHLPEDMKACFLYCGVFPQGFEIPAWKLIGLWISEGQISSNLK-GS-PEDIAEYYLNDLINRNLVIVVQKRIN-GQVKTCRLHNMLHHFCKMVGN-NGGLFQEVCEKKDQT-GL-SIPDLDTS---RRLCIQL--SL----LKDFI---STEP-SSEHVRSFLCFPRKQKESE--RL--SNIQLIHKVFPLIRVLDVESLEFSF--------TK-CFVKLFHLRYISIS-VQSN-------------ALPTFFGKFCNLQTLIINT-----KAPTIEIKAEIWNMLRLRHLHTNVPTKLPSLTTQKAY------ESSFLQTLSKVLP-----ESGSEDVLTRAC-NLRKVSIQGQMAD-FLETD--K--GGF-NNF------QKLKCLEQLKLLNEE-----------------------VSSMSKVIQLPPVFVRFLHKLKKLTLSNTRFSWS-EVNS-LGKLECLEVLKLKENAFSGMIQG------------IVDER-ADLNSWNVAGRQFQSLKYLVIKSCNKLEAVPVELADVRDLQEMTLE---NT-KKAI-NSAKEIQRRKQEIHQEHMTEIKDKK---------KETETM-ESFKFKLTIFPPEMADCTSMQ-----------------------------------------------------------------------
>NsylNRC8_XP_009778215
-------------------------MADVVLKFVVENLLAII-------KET-WKLIGGAKEDCA-QLLEEVDSLK---------------AFLE-DAAHYR-QSNSKQWKHFV-NKVQVIVYKAEDLIDKLHIQAKQHQEKYRV--------LTN-------------------YAKTVKECVINIKAVLDKVKKIREENQHAFQAKPMLHFQQEIV-------------------------------------AHGSQ------------------------------KETLLEETEVVGF-DEETETVIKR--LVEGT--DDLD-AIPVVGLPGLGKTTLALKIYKDSQISYHFYTTIWIKVGLQ-YK-LTEVFLSILKVFTK-LTKE-HQDMNVNDLAKIIREFIS-KGGKCLIVLDDVWEPNV--VH-AIKEAFPKN-KK---GHRIMITTRDAS---V-ARY---ANAHPHSLKFLKDEESFQLLENRVF-GSN-VRCPE-ELIA-RGKSIAKQCSGVPLAVVVIAGALR-GRTSERWWQM-VKDNVGN--HLINKDDPE-SCLKYVEMSYIHLPEKMKACFLYCGAFPQGFEIPAWKLIRLWISEGLINSELN-AT-LEEMAEQYLNELINRNLVMVMQKRVD-GLVKTCRIHDMLHQFCKMEAK-SEGFFQEVCEKTDQP-GL-SIPDLDTS---RRLLIQL--SL----LEAFI---SKEP-FAEHVRSFLCFSKKHKGSE--QL--SDIRLLHKAFPLVRVLDIESLDFSF--------SS-RFKELYHLRYIAIS-GNYA-------------NLPAYVGKFWNLQTLILNT-----KASTIEIKADIWNMLQLRHLHTNVPAKLTSPATQTTY------GSSCLQTLSKVAP-----GSCGEDVLVRAC-NLKKVSIQGEMAE-FLETN--K--GGF-RNF------AKLKFLEHLKLLND-F----------------------GRSMRKVVQLPPAFAEHLQKLNKLTLSNTKFPWS-DANI-LARLECLEVLKLKENAFSGTTWDLDIGGCFSQLKVLFIQR-ADLEIWKASDLSFQRLKCLVLISCDKLEVVPFELAGVSSLQQMTLE---NT-NKAI-KSAKAIECRKRELIQES----KKRKFGME------ICQAP-DSSKFKLMIFPPETSDCNAT------------------------------------------------------------------------
>NitabNRC8_XP_016475067_PARTIAL
--------------------------------------------------------------------------------------------------------------------------------------------------------------------------------------------------------------------------------------------------------------------------------------------------------------------------------------------------------------------------------------------------------------------------------------------------------------------MITTRDAS---V-ARY---ANAHPHSLKFLKDEESFQLLENRVF-GSN-VRCPE-ELIA-RGKSIAKQCSGVPLAVVVIAGALR-GRTSERWWQM-VKDNVGN--HLINKDDPE-SCLKYVEMSYIHLPEKMKACFLYCGAFPQGFEIPAWKLIHLWISEGLINSELN-AT-LEEMAEQYLNELINRNLVMVMQKRVD-GLVKTCRIHDMLHQFCKMEAK-NEGFFQEVCEKTDQP-GL-SIPDLDTS---RRLLIQL--SL----LEAFI---SKEP-FAEHVRSFLCFSKKNKGSE--QL--SDIRLLHKAFPLVRVLDVESLDFSF--------SS-HFKELYHLRYIAIS-GNYA-------------SLPAFVGKFWNLQTLILNT-----KASTIEIKADIWNMLQLRHLHTNVPAKLTSPAAQTTY------GSSCLQTLSKVAP-----GSCGEDVLVRAC-NLKKVSIQGEMAE-FLETN--K--GGF-RNF------AKLKLLEHLKLLND-F----------------------GRSMRKVVQLPPAFAEYLQKLNKLTLSNTKFPWS-DANI-LARLECLEVLKLKENAFSGMTWDLDIGGCFSQLKVLLIQR-ADFEIWKASDLSFQRLKCLVLISCDKLEVVPFGLAGVSSLQQMTLE---NT-NKAI-KSAKAIECRKRELIQES----KKRKFGME------ICQAP-DSSKFKLMIFPPETSDCNATQQG---------------------------------------------------------------------
>CaNRC8_XP_016566298
-------------------------MADVALQFAVEILVPII-------KET-WKYIDSGKEDSANELLGELNRLK---------------AFLQ-DAAKYR-QSNSEQWKNFV-KEVQVMVYEAEGLIDKLMVEMKLHQKKNKFEQIV----DIK-------------------YHKTLKDLVEDIKAILGKVKNIREANLQAFQAKPILDYQPEIV-------------------------------------APGTQ-------------------------------DTLLEENKVVGF-DEEAKVVIKR--LVKGT--KDLD-VIPVVGLPGLGKTTLAIKISKDPQVSYDFFLTIWVNVGPQS-K-LKGVFLSILKAFKK-QTTE-YQDMDVKELPKIICEFID-KGGKCLIVLDDVWTTDV--VD-AVMNVFPEK-SK---GHRIMITTRDGR---I-GRY---ANANPHMLKFLKMEESFQLLVNRVF-GSNIRRCPV-ELIE-HGESIAKQCFGVPLAVVVIAGALR-GRTSKSDWKM-VEDNVKH--LINKDDDPK-SCLKFVEMSYVYLPEEMKACFLYCGAFPQGFEIPAWKLIRLWISEGLINSNLT-GS-PEDIAEYYLNDLINRNLVIVVQKRAN-GQVKTCRIHDMLHQFCKIEAN-NEGLFHEVCEKTDQA-GL-SIPDLDSS---RRLCIPL--SL----LKAFI---STEP-SAEHVRSFLCFSTKQKESE--KL--SNIQQLHKAFPLVRVLDVESLEFSF--------SK-YFRELYHLRYISIS-VESS-------------VLPMFFGKFWNLQTLIIYT-----KASTIEIKAEIWNMLRLRHVHTNVPAKLPSSTTHTVD------ESSRIQTLSKVAP-----ESCREDVLARAC-NLRKLTIQGKMAD-FLEIN--M--GGF-NNF------QKLKCLEQLKLLNDNV----------------------DRSMSGVLHLPPAFPKFLCKLKKLTLSNTRFAWS-EASR-LGQLECLEVLKLKENAFSGTIWDSEIGG-FNQLKVLWIER-ADLKAWKVANLQFQRLQCLVVKSCDELEAVPIELADVRTLQEMTLE---HT-KKAI-KSVNAIKCRKQEMHREHMQKAAESKSGTEIEGKKKVSEDM-ESFKFELTIFPPETADCNPKH-----------------------------------------------------------------------
>NtomNRC8_XP_033514842_PARTIAL
-------------------------MADVALKFVVENLVPLI-------KET-WELIGGAPEDCA-RLVDELDELK---------------AFLD-DAARYR-QSNSKQWSQFV-HKVQVIVYQAEGLVDKLLVQVKLHQDKNIFKQFF----DAN-------------------YAISVRELAKNIKVALEQVKKIRQENPEAFQKKPMLDDQPEIV-------------------------------------APRPQ-------------------------------DTLLEENEVVGF-DEEAKTVIKR--LAEGR--NELD-VIPVVGLAGLGKTTLAIKIYKDPKVTYEFFNSIWVYVGPQEYK-PKEIFLRILEGFTK-RTAE-HQNMSVNELTSKIQESMS-KGGKCLIVLDDVWHPDV--VK-SVRSVFPKN-SK---GHKIMITTRDAS---I-GRY---ANANPHMLKFLEDKESFQLLENRVFIGTSSKRCPE-ELVG-YGESIAKQCSGLPLAVVVIAGALQ-GRINERVWKM-VKQNVGE--HLINKDKPE-SCLKYVELSYGHLPEDMKACFLYCGAFPQGFEIPAWKLIRLWISEGLINSNLD-SK-PEDIAEFYLNELVNRNLLIVMQKRAD-GQVKTCRLHDMLHQFCKMQ---NGGLFQEVCEKTDQP-GL-VIPDLDTC---RRLCIKF--SL----LKAFL---SKGP-SAEHVRSFLCFSPKQKESE--KL--SNSRLLLKAFPLVRVLDVESLEFSF--------SK-DFKELHHLRYIAIS-GDFS-------------ALPTFFGKFWYLQTLILNNST---KASTMEIKADIWNMLQLRHLHTNVPAKLPSPATQTTD------ESSRLQTLSKVAP-----ESCTEDVLARAC-NLRKVSIQGQMAE-FFEAN--K--GGF-NNF------QKLKSLEQLKLLND-V----------------------GSSMSKVLQLPQAFLGFLHRLHKLTLSNTKFVWS-DANK-LGQLECLQVLKLKENAFCGTAWDSV--G-FTKLKVLWIER-ATDLET----------------------------------------------------------------------------------------------------------------------------------------------------------------------------------------
>NsylNRC8_XP_009757879
-------------------------MADVALQFVVETLVPII-------IEN-WKLIGGAKEESA-HLLGELNRLKAFLQDAAKYXLNRLKAFLQ-DAAKYR-QSNSEQWKYFI-KEVQVMVYKAEGLIDKLLVKAKLHQEKNIIVQNL----DAK-------------------YAKTVWDLAKEIRDALEQVKKIREENPEAFQAKPMLDDQPDIV-------------------------------------APGPQ-------------------------------DSVLEENEVVGF-DEEAKIVIDR--LAEGT--NDLD-VIPVVGLAGLGKTTLAIKIYNDPKISYEFFKTIWVYVGPQQYK-PKEVFLSILEGFTK-RTTE-YQNMAVSDLTNTIREFIL-KGGKCLIVLDDVWATDV--VD-SVMKVFPEN-SK---GHRIMLTTRDLR---I-GRY---ANSEPHSLKYLTDKESFQLLEIRVF-GSNIRKCPE-DLIA-YGENIAIQCNGLPLAVVVIAGALK-GRTSERVWQM-VKENVGK--HLINKEDPK-SCLKYVEMSYGHLPEDMKACFLYCGAFPQGFEIPAWKLIRLWISEGLINSNLD-GK-PEDIADFYLNELVNRNLVIVMQKRVD-GQVKTCRLHDMLHQFCKME---NGGLFKEVCEKTDQP-GTLIIPDLDTS---RRLCIQL--SL----LRAFI---SKGP-SAEHVRSFLCFSTKQKESE--QL--GNIRLLHKAFPLVRVLDVESLNFTF--------SK-DFQERFHLRYIAIS-GDYH-------------ALPPFFGRFWNLQTLIVNT-----KAPSIEIKADIWNMLRLRHLHTNVPAKLP-PATQTTE------ESSCLQTLSKVAP-----GSCREDVLARAC-NLRKVSIQGEMAD-FLEIN--K--GGF-NNF------RKLKCLEQLKLLND-V----------------------GMSKSKVLQLPPAFLEFLRKLKKLTLSNTKFVWS-DANG-LGRLECLQVLKLKENAFSGTAWDSE--G-FSQLKVLWIER-ADFTNWRASNRSFQRLKYLVLISCDKLEAVPFEFAGVSSLQEMTLE---NT-KKAN-KSAKAIEGRKTKMQ-ELMRKVAEKKSGTD-------SQAP-ESFKFKLTIFPPESADCETTE-----------------------------------------------------------------------
>NitabNRC8_XP_016485143_PARTIAL
---------------------------------------------------------------------------------------------------------------------------------------------------------------------------------------------------------------------------------------------------------------------------------------------------------------------------------------------------------------------------------------------------------------------------------------------------------------------------------MGK---SXSEPHSLKYLTDKESFQLLEIRVF-GSNIRKCPE-DLIA-YGENIAIQCNGLPLAVVVIAGALK-GRTSERVWQM-VKENVGK--HLINKEDPK-SCLKYVEMSYGHLPEDMKACFLYCGAFPQGFEIPAWKLIRLWISEGLINSNLD-GK-PEDIADFYLNELVNRNLVIVMQKRVD-GQVKTCRLHDMLHQFCKME---NGGLFKEVCEKTDQP-GTLIIPDLDTS---RRLCIQL--SL----LRSFI---SKGP-SAEHVRSFLCFSTKQKESE--QL--GNIRLLHKAFPLVRVLDVESLNFTF--------SK-DFQERFHLRYIAIS-GDYH-------------ALPPFFGRFWNLQTLIVNT-----KAPSIEIKADIWNMLRLRHLHTNVPAKLP-PATQTTE------ESSCLQTLSKVAP-----GSCREDVLARAC-NLRKVSIQGEMAD-FLEIN--K--GGF-NNF------RKLKCLEQLKLLND-V----------------------GMSKSKVLQLPPAFLEFLRKLKKLTLSNTKFVWS-DANG-LGRLECLQVLKLKENAFSGTAWDSE--G-FSQLKVLWIER-ADFTNWRASNRSFQRLKYLVLISCDKLEAVPFEFAGVSSLQEMTLE---NT-KKAN-KSAKAIEGRKTKMQ-ELMRKVAEKKSGTD-------SQAP-ESFKFKLTIFPPESADCETTE-----------------------------------------------------------------------
>NitabNRC8_XP_016442357_PARTIAL
-----------------------------------------------------------------------------------------------------------------------------------------------------------------------------------------------------------------------------------------------------------------------------------------------------------------------------------------------------------------------------------------------------------MAVSDLTNIIREFIL-KGGKCLIVLDDVWATDV--VD-SVMKVFPEI-SN---GHRIMFTTRDLR---I-GRY---ANPDPHSLKFLTDKESFQLLEKRVF-GSNIRKCPE-DLIA-HGESIANQCSGLPLAVVVIAGALK-GRTSERVWQM-VKDNVGK--HLINKDDPQ-SCLKYVEMSYGHLPEDMKACFLYCGAFPQGFEIPAWKLIRLWISEGLINSNLD-GR-PEDIEEIYLNELVNRNLVIVMQKRVD-GQVKTCRLHDMLHQFCKME---NGGLFKEVCEKTDQP-GTLIIPDLDTS---RRLCIQL--SL----LRAFI---SKGP-SAEHVTSFLCFSTKQKESE--QL--GNIRLLHKAFPLVRVLDVESLKFTF--------SK-DFQERFHLRYIAIS-GDYN-------------ALPAFFGKFWNLQTLILNT-----KASTIEIKADIWNMLRLRHLHTNVPAKLP-PATQTTD------ESSCLQTLSKVAP-----GSCREDVLARAC-NLRKVSIQGEMAD-FLEIN--K--GGF-NNF------RKLKCLEQLKLLND-V----------------------GSSMSKILQLPPAFVEFLR------------------------------------------------------------------------------------------------------------------------------------------------------------------------------------------------------------------------------------------------------------
>NtomNRC8_XP_009630452
-------------------------MADVALQFVVETLMPII-------IEN-WKLIGGAKEDSA-HLLGELNRLKAF---------------LQ-DAAKYR-QSNSEQWKYFI-KEVQVMVYKAEGLIDKLLVKGKLHQDKNILMQNL----DAK-------------------YAKTVWDLAKEIRDALEQVKKIREENPEAFQAKPMLDDQPEIV-------------------------------------APGPQ-------------------------------DTLLEENEVVGF-DEEAKIVIER--LAKGT--DDLD-VIPVVGLAGLGKTTLAIKIYNDPKISYEFFKTIWVYVGPQQYK-PKEVFLSILEEFTK-RTTE-YQNMAVSDLTNIIREFIL-KGGKCLIVLDDVWATDV--VD-SVMKVFPEI-SK---GHRIMFTTRDLR---I-GRY---ANPDPHSLKFLTDKESFQLLEKRVF-GSNIRKCPE-DLIA-HGESIANQCSGLPLAVVVIAGALK-GHTSERVWQM-VKGNVGK--HLINKDDPQ-SCLKYVEMSYGHLPEDMKACFLYCGAFPQGFEIPAWKLIRLWISEGLINSNLD-GR-PEDIAEIYLNELVNRNLVIVMQKKVD-GQVKTCRLHDMLHQFCKME---NGGLFKEVCEKTDQP-GTLIIPDLDTS---RRLCIQL--SL----LRAFI---SKGP-SAEHVRSFLCFSTKQKESE--QL--GNIRLLHKAFPLVRVLDVESLKFTF--------SK-DFQERFHLRYIAIS-GDYN-------------ALPAFFGKFWNLQTLILNT-----KASTIEIKADIWNMLRLRHLHTNVPAKLP-PATQTTD------ESSCLQTLSKVAP-----GSCREDVLARAC-NLRKVSIQGEMAD-FLEIN--K--GGF-NNF------RKLKCLEQLKLLND-V----------------------GSSMSKILQLPPAFVEFLCKLKKLTLSNTKFVWS-DANT-LGRLECLQVLKLKENAFSGTAWDSD--G-FSQLKVLWIER-VDFETWKASNSSFQRLKYLVLISCDKLEAVPFEFAGVSSLHEMTLE---NT-KKAN-KSAKAIEDRKTQMQ-ELMRKVAERKSGTD-------SQAP-ESFKFKLTIFPPETADCIATE-----------------------------------------------------------------------
>SotubNRC6_XP_006355046
--------------MDPFTAAALTTAVTATVSLLVENLSHLI-------SYN-WKLYTGLKKSCE-DLFDEVKRLN---------------AFLV-DNANQR--SNSTQWEVLV-DKIRRTVYKAEDVVDKLLIQAKIDQESSIAKKLI----HK---------------------TYKNRNFTEEINEILEEVRKILDENQHLFEANPMIDHH--------------------------------------------------------A------------EKVVQEEQGSSLENHEVVGF-DEEAAKVINR--LVEGV--ECLD-VIPVVGMPGLGKTTLARKIYNDPKISREFFSYIWVFIGQS-TCVKRDILFNILKKFTN-SVD-EFKNRNEADITQEIRKRVA-NGGKCLIVLDDVWDPNV--VD-FVKTVFPDN-KK---AHRIMMTTRHED---I-ARS---VNKYPHNLKFLDGDESFQLLEKRAF-GVS--RCPV-ELVE-HGEAIVAKCSGVPLTIVVIAGALR-GRTSEIDWKV-VRENVGK--HLL--EDKRQRCLNVVRLSYNHLPQEKKACFLYFGAFPQGFDIPAWKLIRLWIAEGLIMSKLS-GIEIEDIAEYYLNDFANRNLVMVTGKRSN-GRIKTFRVHDMLHEFCVEEGT-RLTLFKQVCLTSDQ-----DIQNSITC---RRVSIQS--SV----PQNFI---SKKT-VEEHVKSLLCFSSKQKQV---DFSNIDVKLIPNAFPLMRVLDIESLKFSI--------PR-EFYQLLHLRYIAIS-GEFK-------------ELPKLFTSFCNAQTLILNTSK-----PTLDIKADIWNMPRLRHLRTNKPAILPPPTASSTSSST---NSCLLQTLSLVTP-----ESCNGNVLSKAG-NVKKMSIEGNLTP-FLETS--K--GEFFSNF------QVLKLLESLTLLND-D------------------------KSNKALHLPSTFSECLPNLKKLTLSKTRFDWN-QAYR-LGQVKNLQVLKLKENAFTGPSWKMEPGG-FKKLQVLWIEM-ADFVSWEASNCPFPRLRSLVLISCLNLEAVPLELADLDNLQEMTLD---NT-SKAS-ESAREIEREKKKKQ----------------------AD-L-ESGKFKLTIPY---------------------------------------------------------------------------------
>SopenNRC6_XP_015072325
--------------MDPFTAAALTTAVTATVSLLVENLSHLI-------SYN-WKLYTGLKKSCE-DLYDEVRRLN---------------AFLV-DNANQR--SNSTQWDVLV-DRIRRTVYKAEDVVDKLLIQGKLDQESNIAKRMF----HK---------------------TYKNRNFTEEINEILVEVRKILDENQHLFEANPTIDHHQ-------------------------------------------------------A------------EKVVQEEQGSSLENHEVVGF-DEEATKVINR--LVEGA--ERLD-VIPVVGMPGLGKTTLARKIFNDPKISREFFSYIWVFIGQS-TCVKRDILFNILKGFTN-SFD-EFKNRNEAGITDEIRKRVA-NGGKCLIVLDDVWDPNV--VD-IVKTVFPDN-KK---AHRIMMTTRHED---I-ARS---VNKYPHNLKFLDGDESFQLLEKRAF-GVS--RCPV-ELVE-HGEAIVAKCSGVPLTIVVIAGALR-GRTSEIDWKV-VRENVGK--HLI-LEDKLQRCVNVVRLSYNHLPQEKKACFLYFGAFPQGFDIPAWKLIRLWIAEGLIMSKLS-GNEIEEIAEYYLNDFANRNLVMVMKKKSN-DRIKTCRVHDMLHEFCVEEAT-RLTLFKQVCLTSDQ-----DIQNSITC---RRVSIQS--SV----PQNFI---SKKT-VEEHVRSLLCFSSKQKQV---DFSNIDVKLIPTAFPLMRVLDIESVKFSI--------PR-EFYQLLHLRYIAIS-GDFD-------------QLPKLFTSFYNAQTLILNTSK-----PTLDIKTDIWNMPRLRHLRTNKPAILPPPTSSS-SSST---NSCLLQTLSLVTP-----ESCKGNVLSKAR-NVKKMSVKGNLTP-FLETS--K--GEFFSNF------QVLMLLESLTLLND-D------------------------KSNKSLHLPSAFSECLPNLKKLTLSKTRFDWN-QAYR-LGQVKNLQVLKLKENAFTGPSWRMEPEG-FKKLQVLWIEM-ADFVSWEASNCPFPRLRSLFLISCIHLKAVPLDLAHLDNLQEMTLE---NT-SKAS-KSAREIECEKKKKQ----------------------ADHP-ESGKFKLTIPY---------------------------------------------------------------------------------
>NRC6
--------------MDPFTAAALTTAVTATVSLLVENLSHLI-------SYN-WKLYTGLKKSCE-DLYDEVKRLN---------------AFLV-DNANQR--SNSTQWDVLV-DKIRRTVYKAEDVVDKLLIQGKLDQESNIAKKMF----HK---------------------TYKNRNFTEEINEILVEVRKILEENQHLFEANPTIDHHQ-------------------------------------------------------P------------EKVVQEEQGSSLENHEVVGF-DEEATKVINR--LVEGA--ECLD-VIPVVGMPGLGKTTLARKIFNDPKISREFFSYIWVFIGQS-TCVKRDILFNILKGFTN-SFD-EFKNRNEASITDEIRKRVA-NGGKCLIVLDDVWDPNV--VD-IVKTVFPDN-KK---AHRIMMTTRHED---I-ARS---VNKYPHNLKFLDGDESFQLLEKRAF-GVS--RCPV-ELVE-HGEAIVAKCSGVPLTIVVIAGALR-GRTSEIDWKV-VRENVGK--HLI-QEDKLQRCVNVVRLSYNHLPQEKKSCFLYFGAFPQGFDIPAWKLIRLWIAEGLIMSKLS-GNEIEEIAEYYLNDFANRNLVMVMKKKSN-DRIKTCRVHDMLHEFCVEEAT-RLTLFKQVCLTSDQ-----DIQNSITC---RRVSIQS--SV----PQNFI---SKKT-VEEHVRSLLCFSSKQKQV---DFSNIDVKLIPTAFPLMRVLDIESVKFSI--------TR-EFYQLLHLRYIAIS-GDFE-------------QLPKLFTSFCNAQTLILNTSK-----PTLDIKADIWNMPRLRHLRTNKPAILPPPTSSSSSSST---NSCFLQTLSLVTP-----ESCKGNVLSKAR-NVKKMSVKGNLTP-FLETS--K--GEFFSNF------QVLKLLESLTLLND-D------------------------KSNKSLHLPSAFSECLPNLKKLTLSKTRFDWN-QAYR-LGQVKNLQVLKMKENAFMGPSWRMEPGG-FKKLQVLWIEM-ADFVSWEASNCPFPRLRSLFLISCLNLEAVPLDLAHLDNLQEMTLE---NT-SKAS-KSAREIECEKKKKQ----------------------ADHP-ESGKFKLTIPY---------------------------------------------------------------------------------
>XP_009803158
-------------------------MEHILVKSLLEKLLKLSRED--------ANLIAGAETEFR-LLRELVELVN---------------ACLI-EVAEMR-RT--HQLREDLSMRIITAVYRCEDGIDNFLV----HQLKNKWPKFV----DSD-----RG-------------RRIIENLLVKIDGLLDTMMPQSSARA---QSLPSSQKYILISNTLR---DVKPTK---------VLE-----RWM----------IE----IKQSNPF---------HYVPREMEGPESEDDEVIGF-DEKAEVVIKR--LLGGSG-GYHDVIVPIVGVVGQGKSTLARKIYHDTRMSHEFFSCYWITVGHL-GK-VKDICLSFLKGLITTSRWEQYEDMNENELEKIILGILE-EESRRLIVLDDVRTTDV--VD-FFRRIFGKD-GK---GHRILMTTRH---VAI-SQY---ANSHPHYLKFLTPDESFELLKMKVF-GRR--SCPD-ELIE-LGKRMAKKCRGIPILVVIIAGALR-GWRSQIEWQI-FEENMVG--PEMNDD-DSTTMYKFLNLIYDHLTEEMKLRFLYFNIFPRGFDIPAWKLIRLWIAECLIEYNPS--SSLEERAEKCLKSLVDRNLVMVIQKSSC-GHIKTCRVHDLWHDFCKEEA--KRWSFQQVSEDIGS-------RIPETT---RQLCVQS--SV----LNDFL---SRKP-FGEHLRSFYCFTSKQSQV---RRSLSDIKHITKAFPLLRVLDFDSGHLVF--------SK-EFLQLFLLRYIAIS-GDFK-------------VIPEPLGKFLYLQTLILNTSN-----STLEIKANIWKLLRLRHLHTNVPAELPPPPI-PTG------EPSCLQTLSLITP-----KSCTKDVFAKAC-NLKKLGIRGNMEA-FLETS--K--GGW-RNL------GELKCLERLMIYND-G-----------------------SNYSSKPHLPPSFFKIRRTLKKLTLSKTMFDWS-EADI-LGQLECLEVLKLKENAFKGMSWEVERGA-FNNLQVLWIEG-ADLKNWEASEYHFPKLRHLVLKFCENLQAVPYELADVPSFEEMKLE---NT-RKAA-ESAREIQRRKLM-----------------------------KSIKFKLTLSPPDTE-----------------------------------------------------------------------------
>XP_016481354
-------------------------MEHILVKSLLEKLLKLSRED--------ANLIAGAETEFR-LLRELVELVN---------------ACLI-EVAEMR-RT--HQLREDLSMRIITAVYRCEDGIDNFLV----HQLKNKWPKFV----DSD-----RG-------------RRIIENLLVKIDGLLDTMMPQSSARA---QSLPSSQKYILISNTLR---DVKPTK---------VLE-----RWM----------IE----IKQSNPF---------HYVPREMEGPESEDDEVIGF-DEEAEVVIKR--LLGGSG-GYHDVIVPIVGVVGQGKSTLARKIYHDTRMSHEFFSCYWITVGHL-GK-VKDICLSFLKGLITTRRWEQYEDMNENELEKIILGILE-EESRRLIVLDDVRTTDV--VD-FFRRIFGKD-GK---GHRILMTTRH---VAI-SQY---ANSHPHYLKFLTPDESFELLKMKVF-GRR--SCPD-ELIE-LGKRMAKKCRGIPILVVIIAGALR-GWRSQIEWQI-FEENMVG--PEMNDD-DSTTMYKFLNLIYDHLTEEMKLRFLYFNIFPRGFDIPAWKLIRLWIAECLIEYNPS--SSLEERAEKCLKSLVDRNLVMVIQKSSC-GHIKTCRVHDLWHDFCKEEA--KRWSFQQVSEDIGS-------RIPETT---RQLCVQS--SV----LNDFL---SRKP-FGEHLRSFYCFTSKQSQV---RRSLSDIKHITKAFPLLRVLDFDSGHLVF--------SK-EFLQLFLLRYIAIS-GDFK-------------VIPEPLGKFLYLQTLILNTSN-----STLEIKANIWKLLRLRHLHTNVPAELPPPPI-PTG------EPSCLQTLSLITP-----KSCTKDVFAKAC-NLKKLGIRGNMEA-FLETS--K--GGW-RNL------GELKCLERLMIYND-G-----------------------SNYSSKPHLPPSFFKIRRTLKKLTLSKTMFDWS-EADI-LGQLECLEVLKLKENAFKGMSWEVERGA-FNNLQVLWIEG-ADLKNWEASEYHFPKLRHLVLKFCENLQAVPYELADVPSFEEMKLE---NT-RKAA-ESAREIQRRKLM-----------------------------KSIKFKLTLSPPDTE-----------------------------------------------------------------------------
>XP_016506036_PARTIAL
----------------------------------------------------------------------------------------------------------------------------------------------------------------------------------------------------------------------------------------------------------------------------------------------------------------------------------------------MVGQGKSTLARKIYHDTRISHEFFSCSWITVGHL-GK-VKDICLSFLKGLITTRSWEQYEDMNENDLQEIILGILD-KGGRRLIVLDDVRTTDV--VD-FFRRIFGED-GK---GHRILMTIRMRHVAII-TNY---ADSHPHYLKFLTPDESFELLKMKVF-SRR--SCPDHELIG-LGKRIAQKCSGIPILVVIIAGALR-GWRSQIEWQI-FEENMVE--HEMNDDDDSTTMYQFVNQSYDHLTEEMKLCFLYFSVFPRGFDIPAWKLIRLWIAECLIEYNPS--SSLEERAEKCLQSLVDRNLVMVIQKSSC-GHIKTCRVHDLLHEFCKEEA--KRWSFQQVYEDIGS-------SIPETT---RQLCVQS--SV----LNDFL---STKP-LGKHLRSFYCFTSTQSQM---RLSLSDIKHITKAFPLLRVLDFESGHLVF--------SK-EFLQLFLLRYIAIS-GDFK-------------VIPVPLGKFLYLQTLILNTSN-----STLEIKADIWKLLRLRHLHTNVPAELPLPPI-PTG------EASCLQTLSLITP-----KSCTKDAFAKAC-NLKKLGIRRNMEA-FLETS--K--GGW-QNL------KELWCLERLIIYND-G-----------------------S-YSRKPYLPP-FFKCLRTLKKLTLSNTMFDWS-EADI-LGRLECLEVLKLKENAFEGMLWKVKRGG-FNELQVLKIEG-ADLENWEASEYHFPQLRHLVLKSCENLEALPCELADVPSFEEMKLE---NT-RKAA-KSAREIERRKLM-----------------------------KSIKFKLTLSPPDTE-----------------------------------------------------------------------------
>XP_009596917
-------------------------MEHILVKSLLENLLKLSHED--------ANLIAGAESEFR-VLRELVELLN---------------ACLI-EVAEMR-RT--HQLREDLSMRIITAVYRCEDGIDNFLV----HQLKNKWPKFL----DSD-----RG-------------KRIIENLSVEIDGLLDMMMPYSSQSL----PSTSSQKYILISNTLR---DVKPTK---------VLE-----RWM----------TE----IKKSNPF---------NYVPRPLEGPESEDDEVIGF-DEEAEVVIER--LLRGS--GYHDVIVPIVGMVGQGKSTLARKIYHDTRISHEFFSCSWITVGHL-GK-VKDICLSFLKGLITTRSWEQYEDMNENDLQEIILGILD-KGGRRLIVLDDVRTTDV--VD-FFRRISRED-GK---GHRILMTIRMRHVAII-TNY---ADSHPHYLKFLTPDESFELLKMKVF-GRR--SCPDHELIE-LGKRIAQKCSGIPILVVIIAGALR-GWRSQIEWQI-FEENMVE--HEMNDDDDSTTMYQFVNQSYDHLTEEMKLCFLYFSVFPRGFDIPAWKLIRLWIAECLIEYNPS--SSLEERAEKCLQSLVDRNLVMVIQKSSC-GHIKTCRVHDLLHEFCKEEA--KRWSFQQVYEDIGS-------SIPETT---RQLCVQS--SV----LNDFL---STKP-LGKHLRSFYCFTSTQSQM---RLSLSDIKHITKAFPLLRVLDFESGHLVF--------SK-EFLQLFLLRYIAIS-GDFK-------------VIPVPLGKFLYLQTLILNTSN-----STLEIKADIWKLLRLRHLHTNVPAELPLPPI-PTG------EASCLQTLSLITP-----KSCTKDAFAKAC-NLKKLGIRGNMEA-FLETS--K--GGW-QNL------KELWCLERLIIYND-G-----------------------S-YSRKPYLPP-FFKCLRTLKKLTLSNTMFDWS-EADI-LGRLECLEVLKLKENAFEGMLWKVKRGG-FNELQVLKIEG-ADLENWEASEYHFPQLRHLVLKSCENLEALPCELADVPSFEEMKLE---NT-RKAA-KSAREIERRKLM-----------------------------KSIKFKLTLSPPDTE-----------------------------------------------------------------------------
>XP_016461729
------------------------MGADMAVNGVIQTVSQLLDEGA--------KLI-GVEKEVY-DLLRSLEY------------------LLH-EFS-----------GKHLDDEIRSTLNKIERVVDKFLKDAKLHQEKNPSENCF----CYD-------------------RKINLKNLAEELKGFANEVDRIPGKYRQDETAKSAMTDYYTWKLRLLKKGALAPQHLTSDDNEVGVIKEVAQKVIMPPIEGPEDQDNEVVGVVKEEAQK------VI----LPPIEGPEDQDNEVVGVIKEEAQKVIMR--LIEGP--EDLD-IVPIVGMIGLGKTTLARKIYYDPQISGEFPNKIWINVGQS-YD-KKKIFLNILGGLMK-RSIKEYRDKDVKELATLICNDMG-EVGRCFVVLEDVWETAV--VN-SVKEVFPEN-KK---GHRIMMTTRLEY---V-ATD---ANEDPHYLEFLTPTESFKLLEMKVF-GRR--RCPD-DLQV-FGKSIASKCSGLPLSLVVIAKKLK-HRTDRSTWKL-VEKDVWH--PLL-NEDDPESCLEAVKLSYDHLSHEMKVCFLYCGAFPHGFDIPAWKLIRLWIAERLIRPETS--YTLEETAERYLNNLVGRNLLMVKNKSFD-GQIKTCHIHDLLHEFCKAEST-RKRILQEVCPTPHQ--DILTRQAVYTS---QGLCIQP--SV----LHYFL---SAKP-VAEPVRSFYCFSSKQTQT---KLSSDDIQLFEKAFPLIRVLDIECLKFHF--------IK-EFYHLIYLRYLAIS-GDFN-------------ELPVDVGKFGNLQTLIVNSSA---EVSTLDIKADIWSMLKLMHLHTNIPVRLPPPPTPTGK------ISSALQTLSVVAP-----ESCTKDVISIAC-NLKKLSIRGNLVE-FLEIN--G--GGW-RNF------EELKCLEHLKLLND-A-----------------------LYTDEKIHLPPLFITFLRTLKKLILSNTKFDWS-EANS-LGELESLEVLKLKENAFIGKSWKPEIGG-FSELQVLLIKT-TDLETWEASEFHFPRLRQLVLISCDKLTAVPYELAYVHSLREMRLV---NA-CSAAVRSAKEIERKKL------------------------------ESIKFKLTVFPPEIDS----------------------------------------------------------------------------
>XP_009620237
------------------------MGADMAVNGVIQTVSQLLDEGA--------KLI-GVEKEVY-DLLRSLEY------------------LLH-EFS-----------GKHLDDEIRSTLNKIERVVDKFLKDAKLHQEKNPSENCF----CYD-------------------RKINLKNLAEELKGFANEVDRIPGKYRQDETAKSAMTDYYTWKLRLLKKGALAPQHLTSDDNEVGVIKEVAQKVIMPPIEGPEDQDNEVVGVVKEEAQK------VI----LPPIEGPEDQDNEVVGVIKEEAQKVIMR--LIEGP--EDLD-IVPIVGMIGLGKTTLARKIYYDPQISGEFPNKIWINVGQS-YD-KKKIFLNILGGLMK-RSIKEYRDKDVKELATLICNDMG-EVGRCFVVLEDVWETAV--VN-SVKEVFPEN-KK---GHRIMMTTRLEY---V-ATD---ANEDPHYLEFLTPTESFKLLEMKVF-GRR--RCPD-DLQV-FGKSIASKCSGLPLSLVVIAKKLK-HRTDRSTWKL-VEKDVWH--PLL-NEDDPESCLEAVKLSYDHLSHEMKVCFLYCGAFPHGFDIPAWKLIRLWIAERLIRPETS--YTLEETAERYLNNLVGRNLLMVKNKSFD-GQIKTCHIHDLLHEFCKAEST-RKRILQEVCPTPHQ--DILTRQAVYTS---QGLCIQP--SV----LHYFL---SAKP-VAEPVRSFYCFSSKQTQT---KLSSDDIQLFEKAFPLIRVLDIECLKFHF--------IK-EFYHLIYLRYLAIS-GDFN-------------ELPVDVGKFGNLQTLIVNSSA---EVSTLDIKADIWSMLKLMHLHTNIPVRLPPPPTPTGK------ISSALQTLSVVAP-----ESCTKDVISIAC-NLKKLSIRGNLVE-FLEIN--G--GGW-RNF------EELKCLEHLKLLND-A-----------------------LYTDEKIHLPPLFITFLRTLKKLILSNTKFDWS-EANS-LGELESLEVLKLKENAFIGKSWKPEIGG-FSELQVLLIKT-TDLETWEASEFHFPRLRQLVLISCDKLTAVPYELAYVHSLREMRLV---NA-CSTAVRSAKEIERKKL------------------------------ESIKFKLTVFPPEIDS----------------------------------------------------------------------------
>XP_009763565_PARTIAL
------------------------------------------------------------------------------------------------------------------------------------------------------------------------------------------------------------------MTDYYTWQLRLLKKAALAPQHLTSDDNEVGVIKEEAQKMIMPPIEGPEDRENEVVGVVKKEAQK------VI----LPPIEGPEDQDNEVVGVIKEEAQKVIMR--LIEGP--GDLN-IVPIVGMIGLGKTTLARKIYYDPQISGEFPNKIWINVGQS-YD-KKKIFLNILGGLMK-RSIEEYRYK------------------------EDVWEAAV--VN-SVKEVFPEN-KK---GHRIMMTTRLEY---V-ATN---ANEDPHYLEFLTPNESFKLLELKVF-GRR--RCPD-DLLV-FGKSIASKCSGLPLSLVVIAKKLK-HRKDRSTWKL-IEKDVWH--PLL-NEDDPESCLEAVKLSYDHLSHEMKVCFLYCGAFPHGFDIPAWKLIRLWIAERLIRPEPP--YTLEETAERYLNNLVGRNLLMVKKKSFD-GQIKTCHIHDLLHEFCKAEAN-RKRILQEVCPTPHK--DILTRQAVYTS---QGLCIQP--SV----LHDFL---SAKP-VAEPVRSFYCFSSKQTQT---KLSSDDIQLFEKAFPLIRVLDIECLKFRF--------IK-EFYHLIYLRYLAIS-GDFN-------------DLPVEVGRFWNLQTLIVNSSA---EVSSLDIKADIWSMLKLMHLHTNIPARLPPPPTPNR------------------------------------------------------------------------------------------------------------------------------------------------------------------------------------------------------------------------------------------------------------------------------------------------------------------------------------------------------------------------------------------------
>XP_016468134_PARTIAL
------------------------------------------------------------------------------------------------------------------------------------------------------------------------------------------------------------------MTDYYTWQLRLLKKAALAPQHLTSDDNEVGVIKEEAQKMIMPPIEGPEDRENEVVGVVKKEAQK------VI----LPPIEGPEDQDNEVVGVIKEEAQKVIMR--LIEGP--EDLN-IVPIVGMIGLGKTTLARKIYYDPQISGEFPNKIWINVGQS-YD-KKKIFLNILGGLMK-RSIEEYRYK------------------------EDVWETAV--VN-SVKEVFPEN-KK---GHRIMMTTRLEY---V-ATN---ANEDPHYLEFLTPNESFKLLELKVF-GRS--RCPD-DLLV-FGKSIASKCSGLPLSLVVIAKKLK-HRKDRSTWKL-IEKDVWH--PLL-NEDDPESCLEAVKLSYDHLSHEMKVCFLYCGAFPHGFDIPAWKLIRLWIAERLIRPEPP--YTLEETAERYLNNLVGRNLLMVKKKSFD-GQIKTCHIHDLLHEFCKAEAN-RKRILQEVCPTPHK--DILTRQAVYTS---QGLCIQP--SV----LHDFL---SAKP-VAEPVRSFYCFSSKQTQT---KLSSDDIQLFEKAFPLIRVLDIECLKFRF--------IK-EFYHLIYLRYLAIS-GDFN-------------DLPVEVGRFWNLQTLIVNSSA---EVSSLDIKADIWSMLKLMHLHTNIPARLPPPPTPNRN------NQGMTFL----------------------------------------------------------------------------------------------------------------------------------------------------------------------------------------------------------------------------------------------------------------------------------------------------------------------------------------------------------------------------------
>XP_016481875
-------------------------MADTALNLLVENLLDSVRKKAKLIAENSKLQIAGLEDDFL-HLEEEVQRLR---------------ALLK-VAAQWQ-INS-SKWKQLVNKDIRFAVHKAEDVIDVFAIRAQRCLESGFGVLGF----LSI-------------------RRDSVRNLATKIDGLNEKVKEFLQNNQPAVQPETNSQ----------------------------------------------------------------------------ELQDLPLKENEVVGL-EEEAEKVIKR--LVEGS--EELN-VVPVVGMHGLGKTTLAIKVFNDPQILNQFDSRIWVYVGQS-YE-IKDIFINILTCFID-RIEE-YQDKDVNEIAKVICDFVP-KEGKCLIVLDDVWAIGV--VD-FVKKTFPEN-SK---GHRIMMTTHRQD---V-ASC---ANPNPHDLKFLTQTESFLLLKSRVF-GTG--CFPE-ELTD-LGESIAQKCCGVPLAIIVIAGALR-GRKDKNNWLK-VQKYFWQ--HLI-IKNDPVRCWKFVEMSYNCLPQEMKECFLYCGTFPRGFDIPAWKLIRLWIAEGLIKSSPG--YALEEVAENNLNELVNRNLVMVVQKKFD-SQIKTCRLHDMVQEFCKMEAT-RECLFHEVSLTPDQ-------AIPDDS---RRLCIPS--RF----LGDFL---SRKP-FAEHVRSFLCFSPT-------QLSPHLTKLLHGAFPLLRVLDVEPIKILF--------SK-DFYKLYHLKYMAFS-GDFM-------------AIPPTFCRFLNLQTLIFNTTS--KKARYLESRWEIWNMLRLRHLHSNVPVRLPSPNS-PKG------EISCLRTLSMVAP-----ESCNSCVLVKVG-NLKKLSIKGNMAP-FFYIN--K--KGF-SKH------GELKRLENLKLLND-V-----------------------FTTSSVLHLPPNFFRFARTLKKLTLSDTRFDWR-EAIG-LEQLECLEVLKLK-DAFTGKSWKLE-VG-FSELQSLSIDT-ADFETWEASTHHFPRLRHLVLIYCDKLEAVPATFADIPSLREMRLE---NT-SKAV-RSAKEIERKKQE------------------------MQFQ-NNIEFKLTISFD-VDYKATQ------------------------------------------------------------------------
>XP_009796668
---------------------MADTDTDTGLNLLVENLLDSVREKAKFIADNSKLQIYDLEDDFL-HLEEQVQRLR---------------ALLN-IAAQWQ-INTSSKWKQLVNKDIRITVHRAEDVIDGLALMFQLYLDKKQGLIVF----DSI-----RGDSVRI------IRRDSVSNLATKIDGLNEKVKEFLQNNQPAVQPEKNSQ-------------------------------------------------------------------------------DLPLKENEVVGL-KEEAEKVIKR--LVDGS--EDLN-VVPVVGMHGLGKTTLAIKVFNDPQILNQFDSRIWVYVGQS-YE-IKDIFINILTCFTD-RIEE-YQDKDVNEIAKVICDFVP-KEGKCLIVLDDVWAIGV--VD-FVKKTFPEN-SK---GHRIMMTTHRQD---V-ASC---ANPNPHDLKFLTQTESFLLLKSRVF-GSG--CFPE-ELTE-LGESIAQKCCGVPLAIIVIAGALR-GRKDKNNWLK-VQKYFWQ--HLI-IKDDPIRCWKFVEMSYNCLPQEMKECFLYCGIFPRGFDIPAWKLIRLWIAEGLIKSSPG--YALEEVAENNLNELVNRNLVIVVQKKFD-SRIKTCRLHDMVQEFCKMEAT-RECLFHEVSLTPDQ-------AIPDDS---RRLCIRS--RF----LGDFL---SRKP-YAEHVRSFLCFSPT-------QLSPYLVTLLHKAFALIRVLDVEPTNFIF--------SR-YFNGLYHLKYMAFS-GDFT-------------AIPPPFCRFLNLQTLIFNTTS--KRKRYLETRWEIWNMLRLRHLHSNIPVRLPRPKT-PKG------EISCLRTLSMVAP-----ESCNSCVLAKVG-NLKKLSIKGNMAP-FLEIN--K--DGF-SNH------GELKCLENLKLLND-V-----------------------FTMISVLHLPPNFFRFARTLKKLTLSDTRFDWR-EAIG-LEQLECLEVLKLK-DAFTGKSWKLE-VG-FSELQALSIDT-TDFETWEASTHHFPRLRHLVLIYCDKLEAVPATFADIPSLREMRLE---NT-SKAV-RSAKEIERKKQE------------------------MQFL-NNIEFKLTISFD-VDYNEVEGGNQRNDTYASL------------------------------------------------------------
>XP_016494346
---------------------MADTDTDTGLNLLVENLLDSVREKAKFIADNSKLQIYDLEDDFL-HLEEQVQRLR---------------ALLN-IAAQWQ-INTSSKWKQLVNKDIRITVHRAEDVIDGLALMFQLYLDKKQGLIVF----DSI-----RGDSVRI------IRRDSVSNLATKIDGLNEKVKEFLQNNQPAVQPEKNSQ-------------------------------------------------------------------------------DLPLKENEVVGL-KEEAEKVIKR--LVDRS--EDLN-VVPVVGMHGLGKTTLAIKVFNDPQILNQFDSRIWVYVGQS-YE-IKDIFINILTCFTD-RIEE-YQDKDVNEIAKVICDFVP-KEGKCLIVLDDVWAIGV--VD-FVKKTFPEN-SK---GHRIMMTTHRQD---V-ASC---ANPNPHDLKFLTQTESFLLLKSRVF-GSG--CFPE-ELTE-LGESIAQKCCGVPLAIIVIAGALR-GRKDKNNWLK-VQKYFWQ--HLI-IKDDPTRCWKFVEMSYNCLPQEMKECFLYCGIFPRGFDIPAWKLIRLWIAEGLIKSSPG--YALEEVAENNLNELVNRNLVIVVQKKFD-SRIKTCRLHDMVQEFCKMEAT-RECLFHEVSLTPDQ-------AIPDDS---RRLCIRS--RF----LGDFL---SRKP-YAEHVRSFLCFSPT-------QLSPYLVTLLHKAFALIRVLDVEPTNFIF--------SR-YFNVLYHLKYMAFS-GDFT-------------AIPPPFCRFLNLQTLIFNTTS--KRKRYLETRWEIWNMLRLRHLHSNIPVRLPRPKT-PKG------EISCLRTLSMVAP-----ESCNSCVLAKVG-NLKKLSIKGNMAP-FLEIN--K--DGF-SNH------GELKCLENLKLLND-V-----------------------FTMISVLHLPPNFFRFARTLKKLTLSDTRFDWR-EAIG-LEQLECLEVLKLK-DAFTGKSWKLE-VG-FSELQALSIDT-TDFETWEASTHHFPRLRHLVLIYCDKLEAVPATFADIPSLREMRLE---NT-SKAV-RSAKEIERKKQE------------------------MQFL-NNIEFKLTISFD-VDYNEVEGGNQRNDTYASL------------------------------------------------------------
>XP_009799403
-------------------------MAATVVSSLVEKLQLLI-------NEEVKLITGAVKEEFQ-RLLEQVERLQ---------------DSVG-GIISKK-ESDSKRLKNLE-KVIRSIVYEIEDEIDEFLLQAKLQQEKNLFGIKC----LDF------------------DRGDRVQDLSSKIDSILDRINRFIHGKNHPDAKRVLIEDMR----------------------------------------------REARDVLPRKDGP------SVEPQDAWLENNEVVRNNEVVGL-DEEANIVIHR--LVEGTN--ELD-VIPIVGMFGLGKTTLAMKVYHDSRILYEFFFVIWIYVGQS-YN-LKDIFLKILRCFMR-RLED-YHDKDVNELAQIIHDFVA-KGGRCLIVLDDVWDSQV--VN-SLVSVFPKN-NK---GHRIMMTTRDLS---V-AKC---CSQNPHDMKFLSDYESFELLNGIIF-GEE--RCPV-ELEG-FVKSIARKCSGVPLAILTIAGTLL-RCTKVSDWQR-VEKKVEQ--HLM-DRGDPSSCLKFVNTSYTLLSEEMQACFLYFGVFPQAFSIPAWKLIRLWLAEGLIKPNGS--QALEETAKIYLNNLVNRNLVTALQKSCD-GNVKTCCVQGMLHQFCKEEAS-SKWLFQEVRPTPDQ--AILTIQDPVAS---RRLCIQS--SA----LNDFL---SAEP-LAEHVRSFYCFSSEKRQI---ELSGNDIQLIPKAFPLIRVLDIQSFNFVF--------SKDDFNRLFHLRYIAIS-ADIK-------------SLPKSFGKFWNLQTLILNTST---SKSTLDIKANIWNMLRLRHLHTNIPAKLPSPPHNPKG------KASCLQTLSVVSP-----ESCTKDILAKAC-NLKKLKIQGRMID-FLGTS--K--G---------------------------------------------------------------------------------------------------------------------------------------------------------------------------------------------------------------------------------------------------------------------------------------------------------------------------------
>XP_016452825
-------------------------MAATVVSSLVEKLQLLI-------NEEVKLITGAVKEEFQ-RLLEQVERLQ---------------DSVG-GIISKK-ESDSKRLKNLE-KVIRSIVYEIEDEIDEFLLQAKLQQEKNLFGIKC----LDF------------------DRGDRVQDLSSKIDSILDRINRFIHGKNHPDAKRVLIEDMR----------------------------------------------REARDVLPRKDGP------SVEPQDAWLENNEVVRNNEVVGL-DEEANIVIHR--LVEGTN--ELD-VIPIVGMFGLGKTTLAMKVYHDSRILYEFFFVIWIYVGQS-YN-LKDIFLKILRCFMR-RLED-YHDKDVNELAQIIHDFVA-KGGRCLIVLDDVWDSQV--VN-SLVSVFPKN-NK---GHRIMMTTRDLS---V-AKC---CSQNPHDMKFLSDYESFELLNGIIF-GEE--RCPV-ELEG-FVKSIARKCSGVPLAILTIAGTLL-RCTKVSDWQR-VEKKVEQ--HLM-DRGDPSSCLKFVNTSYTLLSEEMQACFLYFGVFPQAFSIPAWKLIRLWLAEGLIKPNGS--QALEETAKIYLNNLVNRNLVTALQKSCD-GNVKTCCVQGMLHQFCKEEAS-SKWLFQEVRPTPDQ--AILTIQDPVAS---RRLCIQS--SA----LNDFL---SAEP-LAEHVRSFYCFSSEKRQI---ELSGNDIQLIPKAFPLIRVLDIQSFNFVF--------SKDDFNRLFHLRYIAIS-ADIK-------------SLPKSFGKFWNLQTLILNTST---SKSTLDIKANIWNMLRLRHLHTNIPAKLPSPPHNPKG------KASCLQTLSVVSP-----ESCTKDILAKAC-NLKKLKIQGRMID-FLGTS--K--GGW-CNL------EELKCLEHLKMLND-I-----------------------HSWGKTLHIPPSFFKFLRTLKKLTLSNTRFDWS-EAER-LGQLECLEVLKLKENAFAGESWRPERGG-FSQLQVLWIQR-AELEIWEASELHFPRLRHLVLICCERLQAVPCELAGVPSLQEMNLE---HT-RRAV-KSAREIERKK-M-----------------------------DSTKFKLTIFPPEAE-----------------------------------------------------------------------------
>XP_016480934
----------------------------------------------------------------------------------------------------------------------------------------------------------------------------------------------------------------------------------------------------------------------------------------------------------------------------------------------MFGLGKTTLASKVYNDSRISYEFFSVIWIYVGQS-YN-MKDIFLILLRYFTK-RIRE-YQDEDVNGLAQIIHDFLA-KGGKCLIVLDDVWDSQV--VN-SLVKVFPKN-NK---GHRIMMTTRDTS---V-ANY---GNENPHNMKFLTVAESLELLNGIIF-GNE--RCPV-ELVG-FVESIAQKCSGVPLAIVTIAGTLL-RCTKVSDWQR-VEKKVEQ--HLM-DRGDPSSCLKFVNTSYTLLSEEMQACFLYFGVFPQAFNVPAWKLIRLWLAEGLIKPNGS--QALEETAKNYLNNLVNRNLVTALQKSCD-GNVKTCCVQGMLHQFCKEEAS-SKWLFQEVRPTPDQ--AILTIQDPVAS---RRLCIQS--SA----LNDFL---FAEP-LAEHVRSFYCFSSEKRQI---ELSGNDIQLIPKAFPLIRVLDIQSFNFVF--------SKDDFNRLFHLRYIAIS-ADFK-------------SLPKSFGKFWNLQTLILNTST---SKSTLDIKANIWNMLRLRHLHTNIPAKLPPPPHSPKG------KASCLQTLSVVSP-----ESCTKDILAKAC-NLKKLSIQGRMID-FLGTS--K--GGW-CNL------EELKCLEHLKMLND-I-----------------------HSWGKTLHIPPLFFKFLRTLKKLTLLNTWFDWS-EAER-LGQLECLEVLKLKENAFAGESWRPERGG-FSQLQILWIER-ADLKIWEASELHFPRLRHLVLISCDRLQAVPCELAGVPSLQEMSLE---NT-YRAV-KSAREIERKK-M-----------------------------DSTKFKLTIFPPEVEYYEPTN-----------------------------------------------------------------------
>XP_009626721
-------------------------MAATVVSSLVEKLQLLI-------NEEVKLIAGAVKEEFQ-RLLEQVERLQ---------------ESLG-GIISKK-EGESKRLKNLE-KVIRSIVYETEDEIDEFLVQAKLQQEKNLFGIKC----LDF------------------DRGDRVQDLSSKIDSILDRINRSIHSKNHPDAKRVLIEDMR----------------------------------------------REARDVLPRKDGA------SVEPQDVWLENNEVVRNNEVVGL-DEEANKVIKR--LVEGTN--ELD-VIPIVGMFGLGKTTLASKVYNDSRISYEFFSVIWIYVGQS-YN-MKDIFLILLRYFTK-RIRE-YQDEDVNGLAQIIHDFLA-KGGKCLIVLDDVWDSQV--VN-SLVKVFPKN-NK---GHRIMMTTRDTS---V-ANY---GNENPHNMKFLTVAESLELLNGIIF-GNE--RCPV-ELVG-FVESIAQKCSGVPLAIVTIAGTLL-RCTKVSDWQR-VEKKVEQ--HLM-DRGDPSSCLKFVNTSYTLLSEEMQACFLYFGVFPQAFNVPAWKLIRLWLAEGLIKPNGS--QALEETAKNYLNNLVNRNLVTVLQKSCD-GNVKTCCVQGMLHQFCKEEAS-SKWLFQEVRPTPDQ--AILTIQDPVAS---RRLCIQS--SA----LNDFL---FAEP-LAEHVRSFYCFSSEKRQI---ELSGNDIQLIPKAFPLIRVLDIQSFNFVF--------SKDDFNRLFHLRYIAIS-ADFK-------------SLPKSFGKFWNLQTLILNTST---SKSTLDIKANIWNMLRLRHLHTNIPAKLPPPPHSPKG------KASCLQTLSVVSP-----ESCTKDILAKAC-NLKKLSIQGRMID-FLGTS--K--GGW-CNL------EELKCLEHLKMLND-I-----------------------HSWGKTLHIPPLFFKFLRTLKKLTLLNTWFDWS-EAER-LGQLECLEVLKLKENAFAGESWRPERGG-FSQLQILWIER-ADLKIWEASELHFPRLRHLVLISCDRLQAVPCELAGVPSLQEMSLE---NT-YRAV-KSAREIERKK-M-----------------------------DSTKFKLTIFPPEVEYYEPTN-----------------------------------------------------------------------
>XP_009797674
-----------------------------------------------------------------------------------------------------------------------------------------------------------------------------------------------------------------------------------------------------------------------------------------------------------------------MKR--LTEGS--EDLD-IIPIVGMPGLGKTTLARKIYNDPRISYEFFSKIWIHVGQL-DK-IKDVFLKILNRFTR-NIKE-YQDMDANELARLICSFVA-KGGKCLIVLDDVWESEV--VD-SVMKVFPKN-RF---GHRIMMTTRLGN---V-ATY---ANENPHYLKFLNEDESFELLKMNVF-GRR--SCPH-ELLR-LGESIAKKCSGLPLSIVVIAGALR-ARTSKVDWVR-VDKNMGE-YLIN--KDDSRISLNIVKAHYDSLPQEIQSCFLYCGVFPRGFDIPIWKLIRLWIAEGLIKSKPA--FTLEETAQYYLNGLVDRNLVMVMQKKSD-GKIKTCRVQDLLHEFCKMEAS-EKWFFQEVRPAFDE--AIMSIHDRSMS---RRLCVQP--RA----LHDFL---STRP-FVEHVRSFYCFSTRQTQI---ELPPSNIRSICRSFPLIRVLDIESLKFLF--------SR-DFFQLFHLRYIAIS-GDFM-------------ALPCAFVKFWNLQTLIFS--T---SAPVLEIKADIWNMLRLRHIHTNDPAKLPCPST-STG------KASILQTLSQVAS-----QSCRKNVFKKAC-HLKKLSIRGPMKS-FLET-------KC-VNL------EELKSLEELKLLND-F-----------------------LYSSEVLHIPVAFFKFVRTLKKLTLSNTKFDWS-EASR-LGELECLEVLKLKQDAFTGESWRPEVGG-FSELQVLWIEM-ADLKLWEVSQLHFPRLRHLVLISCDKLEAVPYELASIHSFQEMRLE---NT-IKAV-KSAREIQRKK-L-----------------------------ESINFNLTIFPPESDDLKATQ-----------------------------------------------------------------------
>XP_016446395
-----------------------------------------------------------------------------------------------------------------------------------------------------------------------------------------------------------------------------------------------------------------------------------------------------------------------MKR--LTEGS--EDLD-IIPIVGMPGLGKTTLARKIYNDPRISYEFFSKIWIHVGQL-DK-IKDVFLKILNRFTR-NIKE-YQDMDANELARLICSFVA-KGGKCLIVLDDVWESEV--VD-SVMKVFPKN-RF---GHRIMMTTRLGN---V-ATY---ANENPHYLKFLNEDESFELLKMNVF-GRR--SCPH-ELLR-LGESIAKKCSGLPLSIVVIAGALR-ARTSKVDWVR-VDKNMGE-YLIN--KDDSRISLNIVKAHYDSLPQEIQSCFLYCGVFPRGFDIPIWKLIRLWIAEGLIKSKPA--FTLEETAQYYLNGLVDRNLVMVMQKKSD-GKIKTCRVQDLLHEFCKMEAS-EKWFFQEVRPAFDE--AIMSIHDRSMS---RRLCVQP--RA----LHDFL---STRP-FVEHVRSFYCFSTRQTQI---ELPPSNIRSICRSFPLIRVLDIESLKFLF--------SR-DFFQLFHLRYIAIS-GDFM-------------ALPCAFVKFWNLQTLIFS--T---SAPVLEIKADIWNMLRLRHIHTNDPAKLPCPST-STG------KASILQTLSQVAS-----QSCRKNVFKKAC-HLKKLSIRGPMKS-FLET-------KC-VNL------EELKSLEELKLLND-F-----------------------LYSSEVLHIPVAFFKFVRTLKKLTLSNTKFDWS-EASR-LGELECLEVLKLKQDAFTGESWRPEVGG-FSELQVLWIEM-ADLKLWEVSQLHFPRLRHLVLISCDKLEAVPYELASIHSFQEIMLE---NT-IKAV-KSAREIQRKK-L-----------------------------ESINFNLTIFPPESDDLKATQ-----------------------------------------------------------------------
>XP_016513750
-------------------------MADTAINFLLEKLLQVL-------SED-VRLIAGVQEEFQ-DLLEQVQILN---------------AFIN-DFSKLV--RKSIMWKEME-KAILTTVFRTEDIIDEFLVEARLNQEKNILRKAF----HFA------------------HNTVRHRDLSIKIKDIIEEMKKIPRGDKQALSPAENLQ-------------------------------------------------------LEIESV-----------KGSEEPKDISLEDDEVVGF-DEEAQRLIKR--LTEGS--EDLD-IIPIVGMPGLGKTTLARKIYNDPRISYEFFSKIWIHVGQL-YK-IKDVFLRILNRFRR-NIKE-YQDMDANELAKLICSFVA-KGGKCLIVLDDVWESEV--VD-SVMKVFPRN-WV---GHRIIMTTRLGY---V-ATY---ANENPHYLKFLSQNESFELLKMNVF-GRR--SCPH-ELLR-VGESIAKKCSGLPLSIVMIAGALR-ARTNKVDWVR-VDKNMGE-YLIN--KDDATSCLNIIKVSYDSLPQEMQSCFLYCGVFPRGFDIPIWKLIRLWIAEGLIKSKPA--FTLEETAQYYLNGLVDRNLVMVMQKKSD-GKIKTCRVQDLLHEFCKKEAS-EKWFFQEVCPALDQ--AIISIHDRSMS---RRLCVQP--SA----LQDFL---STRP-FVEHVRSFYCFSTRQTQI---ELPPSNIRSICRSFPLIRVLDIESLKFLF--------SR-DFYQLFHLRYIAIS-GDFM-------------ALPSAFGKFWNLQTLILS--T---SAPILEIKADIWNMLRLRHIHTNVPAKLPSPST-STG------KASSLQTLSQVAS-----QCCRKNVLAKAC-HLKKLSVRGPMKS-FLET-------NC-VNL------EELKFLEELKLLND-F-----------------------LYSGEVLRIPVAFFTFVRTLKKLTLSNTKFDWS-EASR-LGQLECLEVLKLKQNAFTGESWRPEVGG-FFELRVLWIEM-EDLKLWEASELHFPRLRHLVLISCDKLEAVPYELASIHSFQEMRLE---NT-IKAV-KSAREIQRKK-L-----------------------------ESINFKLTIFPPDSDDSKATQ-----------------------------------------------------------------------
>XP_009603761
-------------------------MADTAINFLLEKLLQVL-------SED-VRLIAGVQEEFQ-DLLEQVQILN---------------AFIN-DFSKLV--RKSIMWKEME-KAILTTVFRTEDIIDEFLVEARLNQEKNILRKAF----HFA------------------HNTVRHRDLSIKIKDIIEEMKKIPRGDKQALSPAENLQ-------------------------------------------------------LEIESV-----------KGSEEPKDISLEDDEVVGF-DEEAQRLIKR--LTEGS--EDLD-IIPIVGMPGLGKTTLARKIYNDPRISYEFFSKIWIHVGQL-YK-IKDVFLRILNRFRR-NIKE-YQDMDANELAKLICSFVA-KGGKCLIVLDDVWESEV--VD-SVMKVFPRN-WV---GHRIIMTTRLGY---V-ATY---ANENPHYLKFLSQDESFELLKMNVF-GRR--SCPH-ELLR-VGESIAKKCSGLPLSIVMIAGALR-ARTNKVDWVR-VDKNMGE-YLIN--KDDATSCLNIIKVSYDSLPQEMQSCFLYCGVFPRGFDIPIWKLIRLWIAEGLIKSKPA--FTLEETAQYYLNGLVDRNLVMVMQKKSD-GKIKTCRVQDLLHEFCKKEAS-EKWFFQEVCPALDQ--AIISIHDRSMS---RRLCVQP--SA----LQDFL---STRP-FVEHVRSFYCFSTRQTQI---ELPPSNIRSICRSFPLIRVLDIESLKFLF--------SR-DFYQLFHLRYIAIS-GDFM-------------ALPSAFGKFWNLQTLILS--T---SAPILEIKADIWNMLRLRHIHTNVPAKLPSPST-STG------KASSLQTLSQVAS-----QCCRKNVLAKAC-HLKKLSVRGPMKS-FLET-------NC-VNL------EELKFLEELKLLND-F-----------------------LYSGEVLRIPVAFFTFVRTLKKLTLSNTKFDWS-EASR-LGKLECLEVLKLKQDAFTGESWRPEVGG-FFELRVLWIEM-EDLKLWEASELHFPRLRHLVLISCDKLEAVPYELASIHSFQEMRLE---NT-IKAV-KSAREIQRKK-L-----------------------------ESINFKLTIFPPDSDDSKATQ-----------------------------------------------------------------------
>SotubNRC4_XP_006367034_PARTIAL
-------------------------MADAVVDFLVENLLQLL-------TEN-VKLIGSAKGELD-NLLKVAQQLK---------------AFLD-DAAKYG-YTNSEQWKVLV-IEIHKTVHRAEDAIDKFLVQAKLHQERNTMGRIF----DWP------------------RNLIKVRNLAAEIKGINDQVKELRSS-NQALQATHVIE-------------------------------------------------------LPKRGE-----------V----TQGPSLENDAVVGF-DDEANKVIKR--LVEGPM-DSVD-IIPVVGMPGLGKTTLARKIYNDSKLTYEFYSIVWVYVGQE-CK-AKDIYLRILKFFKK-NIED-HLNDDVDTLAKAIGGYIK-KGGRCLIVLDDVWEDEV--ID-HARKVFAEN-KK---GHRIMMTTRDLR---V-AKF---ANREPHELKFLEKEESFELLVMRVF-GKG--SCPN-ELVV-IGKKIAKKCGGVPLVVVVIAGALR-GRLDKKDWER-VDRNVVQ--HLG--EHTEDSCLKFVKMSYDHLPREVQMCFLYCGVFPRGFDIPCWKLIRLWIAEGLIKPQPESTL--EEIAEFYLTDLLNRNLVIIMQKRSD-GQIKHVVFTTCCISSAKRRLV-TNGFFKNLINLNW------TQILAVDCVFNHLICLTFSPQYLLQNMSDLS---I--V-FPQNKNQLTCLL------------------------------------MK--------SN-SFTKPFHL------------------------------------------------------------------------------------------------------------------------------------------------------------------------------------------------------------------------------------------------------------------------------------------------------------------------------------------------------------------------------------------------------------------------------------------------------------------------------------
>SopenNRC4_XP_015073410
-------------------------MADAVVNFLVENLLQLL-------AEN-VKLIGRAKGELE-NLLKIAQQLK---------------GFLD-DAAKYG-HTNSEQWKVLL-EQIHKTVYRAEDAIDKFLVQAKLHQDKNIAERTF----DWL------------------GNQIKVRNFAADIKGIHDQIKEIRNN-NQALQATPVLE-------------------------------------------------------LPKKGE-----------V----IQGPSLENDAVVGF-DDEANKVIKR--LVEGPL-DSVD-IIPVVGMPGLGKTTLARKIYNDPKLTYEFYSIVWVYVGQE-YK-AKDIYLRILKFFKK-NIED-HLNDDVDTLAKAIGGYIK-KGGRCLIVLDDVWEDDV--ID-HVMKVFAEN-KK---GHRIMMTTRDTR---L-GFF---ANKEPHKLKFLETEESFELLVMRVF-GRG--SCPN-ELVV-TGKEIAKKCGGVPLVVVVIAGALR-GRSDKKDWER-VEKSVVQ--YLG--EHTEDSCLKYVKMSYDYLPREVQMCFLYCGVFPRGFDIPCWKLIRLWIAEGLIKPQPESTLQVEEIAEFYLTDLLNRNLVIIMQKRSD-GQIKTCRLHDMLYQFCKKEAS-NKWLFQEPDQ---------SKLDPDTC---RRLCIQ--PSN----LSDFL---STTP-FAEHVRSFYCFSSKQKPI---NLSPNETKLIHKAFPLMRVMDVESLRFIF--------SK-DFKNLFHLRYIAIS-GDFK-------------SLPPTFGKFWNLQTLILNTST---LEPTLEVKADIWNLLQLRHLHTNIPAKLSSPTT-TTG------KPSCLQTLSMVTP-----ESCEKEVLAKAC-NVKKLSIRGQMAA-FLGAY--K--GGI-NNL------KELQCLEHLKLLND-V-----------------------LFMNKALHLPSTFSELVRTVKKLTLTNTRFTWS-EAEK-LGTLESLEVLKFKENAFNGDSWKPK-SG-FSALQVLWIER-SELESWEASVVNFPALRQLVLISCDKLDAVPLELADIPSLVEMRLD---NT-SKAV-KSAKNVWDSKTS-----------------------------KSMKLKLSIYPPEN------------------------------------------------------------------------------
>NRC4a
-------------------------MADAVVNFLVENLLQLL-------VEN-VKLIGSAKGELE-NLLKISQQLK---------------GFLD-DAAKYG-HTNSEQWKVLV-EQIHKTVYRAEDAIDKFLVQAKLHQDKNIAERTF----DWL------------------GNQIKVRNFAADIKGIHDQIKDIRNN-NQALQATPVLE-------------------------------------------------------LPKKGE-----------V----TQGPSLENDAVVGF-DDEANKVIKR--LVEGPL-DSVD-IIPVVGMPGLGKTTLARKIYNDPKLTYEFYSIVWVYVGQE-YK-AKDIYLRILKFFKK-NIED-HLNDDVDTLAKAIGGYIK-KGGRCLIVLDDVWEDDV--ID-HVMKVFAEN-KK---GHRIMMTTRDTR---L-GFF---ANKEPHKLKFLETEESFELLVMRVF-GRG--GCPN-ELVV-TGTEIARKCGGVPLVVVVIAGALR-GRSDKKDWER-VEKSVVQ--YLG--EHTEDSCLKYVKMSYDYLPREVQMCFLYCGVFPRGFDIPCWKLIRLWIAEGLIKPQPESTLQVEEIAEFYLTDLLNRNLVIIMQKRSD-GQIKTCRLHDMLYQFCKKEAS-NKWLFEEPDQ---------SKLDPDTC---RRLCIQ--PSN----LSDFL---STTP-FAEHVRSFYCFSSKQKPI---NLSPNETKLIHKAFPLMRVMDVESLRFIF--------SK-DFKNLFHLRYIAIS-GDFK-------------SLPPTFGKFWNLQTLILNTST---LEPTLEVKADIWNLLQLRHLHTNIPAKLPSPTT-TTG------KPSCLQTLSMVTP-----ESCEKEVLAKAC-NVKKLSIRGQMAA-FLGAY--K--GGI-NNL------KELQCLEHLKLLND-V-----------------------LFMNKALHLPSTFSELVHTVKKLTLTNTRFTWS-EAEK-LGTLESLEVLKFKENAFTGDFWEPK-SG-FSALQVLWIER-SELESWEASVVNFPALRQLVLISCDKLDAVPLELADIPSLVEMRLD---NT-SKAV-KSAKNVRDSKTS-----------------------------KGMKLKLSIYPPEN------------------------------------------------------------------------------
>NsylNRC4_XP_009798711_PARTIAL
--------------------------------------------------------------------------------------------------------------------------------------------------------------------------------------------------------------------------------------------------------------------------------------------------------------------------------------------------------------------------------------------------------------------------------------------------------------------MITTVDKR---L-ASY---ANPDPHDLKFLTPKESFELLIKRAF-GTR--SCPN-DLVG-LGESIARKCEGVPLAVVVIAGALR-GRPNKNDWIK-VENNVMQ--HLL--RDNHESCLKFVEMSYDRLPHEVQTCFLYCGVFPRGFDIPSWKLIRLWIAEGLIKPQQN--YTLEEIAEFYLNDLVNRNLVISMQKKSD-GQIKTCRLHDMLHEFCRKEAS-NKWLFQEVSLTPDQ--AIPI-EDPNKS---RRLCIQP--SN----LKDFI---SKKP-SAEHVRSFYCFSSKEKQIS--GLTPNDIKLIHKAFPLVRVLDVESIKFLF--------SK-DFNQLFHLRYIAIS-GDFN-------------VIPLTFSKFWNLQTLILNTST---SEPTLDIKADIWNMLQLRHLHTNIPAKLPSPAATTSG------KPSCLQILCMVAP-----ESCKKDVLAKAC-NLRKLSIQGKMAA-FLE-T--K--GGI-NNL------EELKCLEHLKLLND-A-----------------------AYMKTSLHLPPAFFRFLRTLRKLTLANTRFSWS-EANK-LGQLESLEVLKLKEDAFIGDSWQPEIRG-FSQLQVLWIEKATKLETWEASNLNFPVLRHLVLISCDKLKAVPLGLADIPNLQEMRLE---NT-SKAV-KSAKDVQESKIS-----------------------------KGMKCTLTIFPSEVESKATQRQMLK-RNKVTLLGQTEYSFICSYFSYYFSHSSDELVPIKKTHVCLMFIQALFFFNSSTVNIEISLCMKHPF
>NitabNRC4_XP_016496758_PARTIAL
--------------------------------------------------------------------------------------------------------------------------------------------------------------------------------------------------------------------------------------------------------------------------------------------------------------------------------------------------------------------------------------------------------------------------------------------------------------------MITTVDKR---L-ASY---ANPDPHDLKFLTPKESFELLIKRAF-GTR--SCPN-DLVG-LGESIARKCEGVPLAVVVIAGALR-GRPNKNDWIK-VENNVMQ--HLL--RDNHESCLKFVEMSYDRLPHEVQTCFLYCGVFPRGFDIPSWKLIRLWIAEGLIKPQQN--YTLEEIAEFYLNDLVNRNLVISMQKKSD-GQIKTCRLHDMLHEFCRKEAS-NKWLFQEVSLTPDQ--AIPI-EDPNKS---RRLCIQP--SN----LKDFI---SKKP-SAEHVRSFYCFSSKEKQIS--GLTPNDIKLIHKAFPLVRVLDVESIKFLF--------SK-DFNQLFHLRYIAIS-GDFN-------------VIPLTFSKFWNLQTLILNTST---SEPTLDIKADIWNMLQLRHLHTNIPAKLPSPAATTSG------KPSCLQILCMVAP-----ESCKKDVLAKAC-NLRKLSIQGKMAA-FLE-T--K--GGI-NNL------EELKCLEHLKLLND-A-----------------------AYMKTSLHLPPAFFRFLRTLRKLTLANTRFSWS-EANK-LGQLESLEVLKLKEDAFIGDSWQPEIRG-FSQLQVLWIEKATKLETWEASNLNFPVLRHLVLISCDKLKAVPLGLADIPNLQEMRLE---NT-SKAV-KSAKDVQESKIS-----------------------------KGMKCTLTIFPSEVESKATQRQMLKQRNKVTLLGQTEYSFICSYFSYYFSHSSDELVPIKKTHIL---------------------------
>NitabNRC4_XP_016487113_PARTIAL
------------------------------------------------------------------------------------------------------------------------------------------------------------------------------------------------------------------------------------------------------------------------------------------------------------------------------------------------------------------------------------------------------------------------------------------------------------------------------------------------------------------------------------------------------------------------MVQ--HLY--MNREESCYKCVEMSYDRLPHEVETCFLYCGVFPRGFDIPSWKVICLWIAEGLIKHQDT--YTLEEIAEFYLNDLISRNLLILQQRRFD-GQIKTCRLHDMLHHFCRTEAG-NKWLFQEIRLTSDQ--VIPSIQDQDTH---RRLCIQP--SI----LNDFL---SKRP-FAEHVRSFYCFSSKQSKKI--ELSPN-ILVIPKAFPLIRVMDIESLEFSF--------SR-NFSHLIHLRYIAIS-GDFR-------------DLPEPFGIFWNLQTLILNTST---LEPTLEVKADIWNMLQLRHLHINIPAILPPPL--PSG------KAFCLQTLSVVTP-----ESCKKDVLAKAC-QIRKLSIRGKMAG-FLE-T--K--GEI-NNL------QELKCLEHLKLLND-V-----------------------LYMNDVLHLPPTFSQLVRTLRKLTLANTRFAWR-EADR-LGQLESLKVLKLKENAFTGYSWKPK-NG-FSALQVLWIERA-EFKTWEASELNFPVLRNLVLISCDKLEAVPLELANIPNLHEMRLE---NT-SNAV-KSAKDILESKIA-----------------------------KGIKFNLTIFPPEAGSKATQ------------------------------------------------------------------------
>NtomNRC4_XP_009594795
-------------------------MADAVVNFLVENLLQLL-------TDN-VKLIGGAKGELE-NLLKEVQHLK---------------GFLD-DAAKLP--SDSEQWKVLV-EEIQKTVHTAEDAVDKFVVQAKLHKEKSKVGRIL----D-V------------------GHLATVRNLAAEVKGIHEQVKELRQN-NQALQARPTLE-------------------------------------------------------LPKKGA-----------PETTDQQGPALEDDEVVGF-DEEADKVIKR--LVKES--KDLD-IIPVVGMPGLGKTTLARKIYNDPQLSYEFFGVHWVYVGQS-YK-IKDVFLNILKFFTR-RTED-YQHEDVDALAKVIAGFIK-KGGRCLICLDDVWETKV--ID-YVKKVFPEN-EK---GHRVMMTTRDKV---L-ATY---ANPEPHDLKFLTPKESFELLVKRVF-GKK--SCPN-DLVG-HGESIAGKCGGVPLAVVVIAGALR-GRPNTSDWIR-VERNVVQ--HLY--MNSEESCLKFVEMSYDHLPQEVQTCFLYCGVFPRGFDIPSWKVIRLWIAEGLIKPQES--YTLEEIAEFYLNDLINRNLVILQQKRSD-GQIKTCRLHDMLHQFCKKEAS-NKWLFQEVCLTPDQ--TIPM-EDPNKS---RRLCIQP--SN----LKDFL---SKKP-SAEHVRSFYCFSSKEKQIS--GLTPNDIKLIHKAFPLVRVLDVESLKFLF--------SK-DFNQLFHLRYIAIS-GDFN-------------AIPLTFGKFWNLQTLILNTST---SESTLDVKADIWNMLQLRHLHTNIPAKLQPPTATTSG------KASCLQTLCMVAP-----ESCEKEVLAKAC-HLKKLSIRGQMAA-FLGAY--K--GGI-NNL------EELKCLEQLKLLND-V-----------------------LYMNKAPHLPPTFSQLVRTVKKLTLTNTRFAWS-EADK-LGQLESLEILKFKENAFAGDSWKPK-MG-FSALRVLWIERA-EFETWEASEHNFPVLRNLVLMSCDKLDAVPFELANISNLHEMRLE---NT-SKAV-KSATDILESKTS-----------------------------KSIKFILTIFPPEAGSKPTQ------------------------------------------------------------------------
>NiattNRC4_XP_019236380
-------------------------MADAVVNFLVENLLQLL-------SDN-VKLIGGAKGELE-NLLKEVQHLK---------------GFLD-DAAKLP--SDSEQWKVLV-EEIQKTVHTAEDAVDKFVVQAKLHKEKNKMARIL----D-V------------------GHLATVRNLAAEVKGIHDQVKELRLN-NQALQARPTLE-------------------------------------------------------LPKKGA-----------PETT-QQGPALEDDEVVGF-DEEANKVIKR--LVKES--KDLD-IIPVVGMPGLGKTTLARKIYNDPQLSYEFFGVHWVYVGQS-YK-IKDVFLNILKFFTR-RTED-YQHEDENALAKVIAGFIK-KGGRCLICLDDVWETKV--ID-YVKTIFPEN-EK---GHRVMMTTRDKV---L-ATY---ANPEPHDLKFLFPKESFELLVKRVF-GKK--SCPK-DLEE-HGKSIAGKCGGVPLAVVVIAGALR-GRPNTSDWLR-VEKNVPQ--HLY--GNNEESCLKFVEMSYDHLPQEVQTCFLYCGVFPRGFDIPSWKVIRLWIAEGLIKPQES--YTLEEIAEFYLNDLVNRNLVILQQKRSD-GQIKTCRLHDMLHQFCKKEAS-NKWLFQEVSLTPDQ--AIPI-EDPNKS---RRLCIQP--SN----LKEFL---SKKP-SAEHVRSFYCFSSKEKQIS--GLTPNDIKLIHKAFPLVRVLDVESLKFLF--------SK-DFNQLFHLRYIAIS-GDFN-------------AIPLTFGKFWNLQTLILNTST---SESTLDVKADIWNMLQLRHLHTNIPAKLQPPTATTSS------KASCLQTLCMVAP-----ESCEKEVLAKAC-HLKKLSIRGQMAA-FLGAY--K--GGI-NNL------VELKCLEQLKLLND-V-----------------------LYMNKAPQLPPTFSQLVRTVKKLTLTNTRFAWS-EADK-LGQLESLEILKFKENAFAGDSWKPK-MG-FSALRILWIERA-EFETWEASEHNFPVLRNLVLMSCDKLDAVPIELANISNLREMRLE---NT-SKAV-KSAKDILESKIA-----------------------------KSIKFSLTIFPPEAGSKAAQ------------------------------------------------------------------------
>NsylNRC4_XP_009793040
-------------------------MADAVVNFLVENLLQLL-------SDN-VKLIGSAKGELE-NLLKEVQHLK---------------GFLD-DAAKLP--SDSEQWKVLV-EEIQKTVHTAEDAVDKFVVQAKLHKEKNKMARIL----D-V------------------GHLATVRNLAAEVKGIHDQVKELRLN-NQALQARPTLE-------------------------------------------------------LPKKGA-----------PETT-QQGPALEDDEVVGF-DEEANKVIER--LVKES--KDLD-IIPVVGMPGLGKTTLARKIYKDPKLSYEFFGVHWVYVGQS-YK-IKDVFLNILKYFTR-RTED-YQHEDVDALAKVIAGFIK-KGGRCLICLDDVWETKV--ID-YVKTIFPEN-EK---GHRVMMTTRNKV---L-ATY---ANSDPHDLKFLTPKESFELLVKRVF-GKK--PCPK-DLVG-HGESIAGKCGGVPLAVVVIAGALR-GRLNTSDWIR-VERNVVQ--HLF--MNSEESCLKFVEMSYDHLPQEVQTCFLYCGVFPRGFDIPSWKVIRLWIAEGLIKPQES--YTLEEIAEFYLNDLINRNLVILQQKRSD-GQIKTCRLHDMLHQFCKKEAS-NKWLFQEVSLTPDQ--AIPI-EDPNKS---RRLCIQP--SN----LKDFL---SKKP-SAEHVRSFYCFSSKEKQIS--GLTPNDIKLIHKAFPLVRVLDVESLKFLF--------SK-DFNQLFHLRYIAIS-GDFN-------------AIPLTFGKFWNLQTLILNTST---SESTLDVKADIWNMLQLRHLHTNIPAKLQPPTATTSG------KASCLQTLCMVAP-----ESCEKEVLAKAC-HLKKLSIRGQMAA-FLGAY--K--GGI-NNL------AELKCLEQLKLLND-V-----------------------LYMNKAPHLPPTFSQLVRTVKKLTLTNTRFAWS-EAEK-LGQLESLEILKFKENAFAGDSWKPK-MG-FSALRVLWIERA-EFETWEASELNFPVLRNLVLMSCDKLDAVPFELANISELYEMRLE---NT-SKAV-KSAKDILESKIA-----------------------------KSIKFNLTIFPPEAGSKAAQ------------------------------------------------------------------------
>NbNRC4b_gene.58366.0.0.p1
-------------------------MADAVLNFPVENLLQLL-------TEN-VKLIGSAKGELE-NLLKEVQHLK---------------GFLD-DAAKLP--SDSEQWKVLV-EEIQKTVHTAEDAVDKFVVQAKLHKEKNKVARIL----D-V------------------GHLATVRNLAAEVKGIHDQVKELRLN-NQALQARPTLE-------------------------------------------------------LPKKGS-----------SETT-QQGPALEDDEVVDF-DEEANKVINR--LVKES--KDLE-IIPVVGMPGLGKTTLARKIYKDPKISYEFFGVHWVYVGQS-YK-IKDVFLNILKFFTR-CTED-YQHEDVDALAKVIAGFIN-KGGRCLICLDDVWETKV--ID-YVKTIFPEN-EK---GHRVMMTTRNRV---L-ATY---ANSDPHDLKFLTPKESFELLVKRVF-GKK--PCPK-DLVG-HGESIAGKCGGVPLAVVVIAGALR-GRPNTSDWIR-VERNVVQ--HPF--TNSEESWLKFVEMSYDHLPQEVQTCFLYFGVFPRGFDIPSWKVIRLWIAEGLIKPQES--YTLEEIAEFYLNDLVNRNLVILQQKRSD-GQIKTCRLHDMLHQFCKKEAS-NKWLFQEVSLTPDQ--AIPI-EEPNKS---RRLCIQP--SN----LKDFL---SKKP-SAEHVRSFYCFSSKEKQIC--GLTPNDIKLIYKAFPLVRVLDVESLKFLF--------SK-DFNQLFHLRYIAIS-GDFN-------------AIPLTFGKFWNLQTLILNTST---SESTLDVKADIWNMLQLRHLHTNIPAKLQPPTATTSG------KASCLQTLCMVAP-----ESCEKEVLAKAC-HLKKLSIRGQMAA-FLCAY--K--GGI-NNL------VELKCLEQLKLLND-V-----------------------LYMNKAPHLPQTFSQLVRTVKKLTLTNTRFAWS-EADK-LGQLESLEILKFKENAFAGDSWKPK-MG-FSALRVLWIERA-EFETWEASEINFPVLRNLVLMSCDKLETVPFELANISDLYEMRLE---NT-SKAV-ISAKAILESKTA-----------------------------KKIKFNLTIFPPEAGSKATQ------------------------------------------------------------------------
>NbNRC4a_gene.58366.1.0.p1
-------------------------MADAVVNFLVENLLQLL-------TEN-VKLIGSAKGELE-NLLKEVQHLK---------------GFLD-DAAKLP--SDSEQWKVLV-EEIQKTVHTAEDAVDKFVVQAKLHKEKNKMARIL----D-V------------------GHLATVRNLAAEVKGIHDQVKELRLN-NQALQARPTLE-------------------------------------------------------LPKKGS-----------SETT-QQGPALEDDEVVGF-DEEANKVINR--LVKES--KDLD-IIPVVGMPGLGKTTLARKIYKDPKLSYEFFGVHWVYVGQS-YK-IKDVFLNILKFFTR-RTED-YQHEDADALAKVIAGFIN-KGGRCLICLDDVWETKV--ID-YVKTIFPEN-EK---GHRVMMTTRNKV---L-ATY---ANSDPHDLKFLTPKESFELLVKRVF-GKK--PCPK-DLVG-HGESIAGKCGGVPLAVVVIAGALR-GRPNTSDWIR-VERNVVQ--HLF--TNSEESCLKFVEMSYDHLPQEVQTCFLYCGVFPRGFDIPSWKVIRLWIAEGLIKPQES--YTLEEIAEFYLNDLVNRNLVILQQKRSD-GQIKTCRLHDMLHQFCKKEAS-NKWLFQEVSLTPDQ--AIPI-EDPNKS---RRLCIQP--SN----LKDFL---SKKP-SAEHVRSFYCFSSKEKQIC--GLTPNDIKLIHKAFPLVRVLDVESLKFLF--------SK-DFNQLFHLRYIAIS-GDFN-------------AIPLTFGKFWNLQTLILNTST---SESTLDVKADIWNMLQLRHLHTNIPAKLQPPTATTSG------KASCLQTLCMVAP-----ESCEKEVLAKAC-HLKKLSIRGQMAA-FLGAY--K--GGI-NNL------VELKCLEQLKLLND-V-----------------------LYMNKAPHLPQTFSQLVRTVKKLTLTNTRFAWS-EADK-LGQLESLEILKFKENAFAGDSWKPK-MG-FSALRVLWIERA-EFETWEASEINFPVLRNLVLMSCDKLETVPFELANISDLYEMRLE---NT-SKAV-ISAKAILESKTA-----------------------------KKIKFNLTIFPPEAGSKATQ------------------------------------------------------------------------
>NbNRC4c_gene.76797.0.0.p1
-------------------------MADAVVNFLVENLLQLL-------TDN-VKLIGSAKGELE-NLLKEVQHLK---------------GFLD-DAAKLP--SDSEQWKVLV-EEIQKTVHTAEDAVDKFVVQAKLHKEKNKMARIL----D-V------------------GHLATVRNLAAEVKGIHDQVKELRLN-NQALQARPTLE-------------------------------------------------------LPKKGS-----------SETT-QQGPALEDDEVVGF-DEEANKVINR--LVKES--KDLD-IIPVVGMPGLGKTTLARKIYKDPKLSYEFFGVHWVYVGQS-YK-IKDVFLNILKFFTR-RTED-YQHEDVDALAKVIAGFIN-KGGRCLICLDDVWETKV--ID-YVKTIFPEN-EK---GHRVMMTTRNKV---L-ATY---ANSDPHDLKFLTPKESFELLVKRVF-GKK--PCPK-DLVG-HGESIAGKCGGVPLAVVVIAGALR-GRPNTSDWIR-VERNVVQ--HLY--TNSEESCLKFVEMSYDHLPQEVQTCFLYCGVFPRGFDIPSWKVIRLWIAEGLIKPQES--YTLEEIAEFYLNDLVNRNLVILQQKRSD-GQIKTCRLHDMLHQFCKKEAS-NKWLFQEVSLTPDQ--AIPI-EDPNKS---RRLCIQP--SN----LKDFL---SKKP-SAEHVRSFYCFSSKEKQIC--GLTPNDIKLIHKAFPLVRVLDVESLKFLF--------SK-DFNQLFHLRYIAIS-GDFN-------------AIPLTFGKFWNLQTLILNTST---SESTLDVKADIWNMLQLRHLHTNIPAKLQPPTATTSG------KASCLQTLCMVAP-----ESCEKEVLAKAC-HLKKLSIRGQMAA-FLGAY--K--GGI-NNL------VELKCLEQLKLLND-V-----------------------LYMNKAPHLPQTFSQLVRTVKKLTLTNTRFAWS-EADK-LGQLESLEILKFKENAFAGDSWKPK-MG-FSALRVLWIERA-EFETWEASEINFPVLRNLVLMSCDKLETVPFELANLSDLYEMRLE---NT-SKAV-KSAKAILESKTD-----------------------------KNIKFNLTIFPPEAGSKATQ------------------------------------------------------------------------
>NitabNRC4_XP_016460193_PARTIAL
-----------------------------------------------------------------------------------------------------------------------------------------------------------------------------------------------------------------------------------------------------------------------------MFHF-----------YYL--VKGPSLEDDEVVGF-DEEANKMIKR--LVEGS--EDLD-IIPVVGMPGLGKTTLARKIFNDPQISYEFFGVYWVYVGQS-YK-IKDVFLNILKFFTR-RTED-YQHEDENTLAKVIAGFIK-KGGRCLICLDDVWETKV--ID-YVKKVFPEN-EK---GHRVMMTTRDKV---L-STY---ANPDPHDLKFLTPKESFELLVKRVF-GKK--SCPN-DLVG-HGESIARKCGGVPLAVVVIAGALR-GRPNTSDWIR-VEKNVPQ--HLY--GNNEESCLKFVEMSYDRLPQEMQTCFLYCGVFPRGFDIPSWKVIRLWIAEGLIKPQES--YTLEEIAEFYLNDLINRNLVILQRKRSD-GQIKTCRLHDMLHQFCKKEAS-NKWLFQEVSLTPDQ--AIPI-EDPNKS---RRLCIQP--SN----LKDFL---SKKP-STEHVRSFYCFSSKEKQFN--GLTPNDIKLIHKAFPLVRVLDVECLKFLF--------SK-DFNQLFHLRYIAIS-GDFN-------------AIPLTFGKFWNLQTLILNTST---SESTLDVKADIWNMLQLRHLHTNIPAKLQPPTATTSG------KASSLQTLCMVAP-----ESCEKEVLAKAC-HLKKLSIRGQMAA-FLGAY--K--GGI-NNL------VELKCLEQLNLLND-V-----------------------LYMNKAPHLPPTFSQLVRTVKKLTLTNTRFAWS-EADK-LGKLESLEVLKFKENAFAGDSWKPK-TG-FSALQVLWIERS-ELESWVASDINFPVLRHLVLISCDKLEAVPLELANIPNLQEMRLE---NT-SKVV-KSAKEIQERKTS-----------------------------KSIKFNFTIFPPEAGSKATK------------------------------------------------------------------------
>NtomNRC4_XP_009591232_PARTIAL
-----------------------------------------------------------------------------------------------------------------------------------------------------------------------------------------------------------------------------------------------------------------------------MFHF-----------YYL--VKGPSLEDDEVVGF-DEEANKMIKR--LVEGS--EDLD-IIPVVGMPGLGKTTLARKIFNDPQISYEFFGVYWVYVGQS-YK-IKDVFLNILKFFTR-RTED-YQHEDENALAKVIAGFIK-KGGRCLICLDDVWETKV--ID-YVKKVFPEN-EK---GHRVMMTTRDKV---L-STY---ANPDPHDLKFLTPKESFELLVKRVF-GKK--SCPN-DLVG-HGESIARKCGGVPLAVVVIAGALR-GRPNTSDWIR-VEKNVPQ--HLY--GNNEESCLKFVEMSYDRLPQEMQTCFLYCGVFPRGFDIPSWKVIRLWIAEGLIKPQES--YTLEEIAEFYLNDLINRNLVILQRKRSD-GQIKTCRLHDMLHQFCKKEAS-NKWLFQEVSLTPDQ--AIPI-EDPNKS---RRLCIQP--SN----LKDFL---SKKP-STEHVRSFYCFSSKEKQFN--GLTPNDIKLIHKAFPLVRVLDVECLKFLF--------SK-DFNQLFHLRYIAIS-GDFN-------------AIPLTFGKFWNLQTLILNTST---SESTLDVKADIWNMLQLRHLHTNIPAKLQPPTATTSG------KASSLQTLCMVAP-----ESCEKEVLAKAC-HLKKLSIRGQMAA-FLGAY--K--GGI-NNL------VELKCLEQLNLLND-V-----------------------LYMNKAPHLPPTFSQLVRTVKKLTLTNTRFAWS-EADK-LGKLESLEVLKFKENAFAGDSWKPK-TG-FSALQVLWIERS-ELESWVASDINFPVLRHLVLISCDKLEAVPLELANIPNLQEMRLE---NT-SKVV-KSAKEIQERKTS-----------------------------KSIKFNFTIFPPEAGSKATK------------------------------------------------------------------------
>NsylNRC4_XP_009761103
-------------------------MADAVVNFLAENLLQLL-------TDN-VKLIGGAKGELE-NLLKEVQHLK---------------GFLD-DAAKLP--SDSEQWKVLV-EEIHKTVHKAEDAIDKFLVQAKLHQEKSKMGRFF----N-V------------------SHLATVRNLAAEINGILGQVKELRKN-NQALQARPVVE-------------------------------------------------------LPKKGS-----------QEV--TQGPSLEDDEVVGF-DEEANKVIKR--LVEGS--EDLD-IIPVVGMPGLGKTTLARKIYNDPQLSYEFFGVHWVYVGQS-YK-IKDVFLNILKFFTR-RTED-YQHEDENALAKVIASFIK-KGGRCLICLDDVWEIKV--ID-YVKKVFPEN-KK---GHRVMMTTRDNV---L-ATY---ANPDPHDLKFLTPKESFELLVKRVF-GKK--SCPN-DLVG-HGESIARKCGGVPLAVVVIAGALR-GRPNTNDWIR-VEKNVPQ--HLY--GNNEESCLKFVEMSYDRLPQEMQTCFLFCGVFPRGFDIPSWKVIRLWIAEGLIKPQES--YTLEEIAEFYLNDLINRNLVILQQKRSD-GQIKTCRLHDMLHQFCKKEAS-NKWLFQEVSLTPDQ--AIPI-EDPNKS---RRLCIQP--SN----LKGFL---SKKP-SAEHVRSFYCFSSKEKQIS--GLTPNDIKLIHKAFPLVRILDVEPLKFLF--------SK-DFNQLFHLRYIAIS-GDFN-------------SIPLTIGKFWNLQTLILNTST---SESTLDVKADIWNMLQLRHLHTNIPAKLQPPAATSSG------KASCLQTLSMVAP-----ESCEKEVLAKAC-HLKKLSIRGQMAA-FLGAY--K--GGI-NNL------EELKCLEQLNLVND-V-----------------------LYMNKAPHLPPTFSQLVRTVKKLTLTNTRFGWS-EADK-LGKLEALEVLKFKENAFAGDSWKPK-TG-FCALQVLWIERS-ELESWEASDINFPMLRHLVLISCDKLEAVPLELANITNLQEMRLE---NT-SKAV-KSAKDIQESKTA-----------------------------KSIKFNLTIFPPEAGSKATK------------------------------------------------------------------------
>NitabNRC4_XP_016485826
-------------------------MADAVVNFLAENLLQLL-------TDN-VKLIGGAKGELE-NLLKEVQHLK---------------GFLD-DAAKLP--SDSEQWKVLV-EEIHKTVHKAEDAIDKFLVQAKLHQEKSKMGRFF----N-V------------------SHLATVRNLAAEINGILGQVKELRKN-NQALQARPVVE-------------------------------------------------------LPKKGS-----------QEV--TQGPSLEDDEVVGF-DEEANKVIKR--LVEGS--EDLD-IIPVVGMPGLGKTTLARKIYNDPQLSYEFFGVHWVYVGQS-YK-IKDVFLNILKFFTR-RTED-YQHEDENALAKVIASFIK-KGGRCLICLDDVWEIKV--ID-YVKKVFPEN-EK---GHRVMMTTRDNV---L-ATY---ANPDPHDLKFLTPKESFELLVKRVF-GKK--SCPN-DLVG-HGESIARKCGGVPLAVVVIAGALR-GRPNTNDWIR-VEKNVPQ--HLY--GNNEESCLKFVEMSYDRLPQEMQTCFLFCGVFPRGFDIPSWKVIRLWIAEGLIKPQES--YTLEEIAEFYLNDLINRNLVILQQKRSD-GQIKTCRLHDMLHQFCKKEAS-NKWLFQEVSLTPDQ--AIPI-EDPNKS---RRLCIQP--SN----LKGFL---SKKP-SAEHVRSFYCFSSKEKQIS--GLTPNDIKLIHKAFPLVRILDVEPLKFLF--------SK-DFNQLFHLRYIAIS-GDFN-------------AIPLTIGKFWNLQTLILNTST---SESTLDVKADIWNMLQLRHLHTNIPAKLQPPAATSSG------KASCLQTLSMVAP-----ESCEKEVLAKAC-HLKKLSIRGQMAA-FLGAY--K--GGI-NNL------EELKCLEQLNLVND-V-----------------------LYMNKAPHLPPTFSQLVRTVKKLTLTNTRFGWS-EADK-LGKLEALEVLKFKENAFAGDSWKPK-TG-FCALQVLWIERS-ELESWEASDINFPMLRHLVLISCDKLEAVPLELANITNLQEMKLE---NT-SKAV-KSAKDIQESKTA-----------------------------KSIKFNLTIFPPEAGSKATK------------------------------------------------------------------------
>SolycNRC4_XP_004236959
-------------------------MADAAVNFLLENLLQLL-------SDH-INLIHGLDDEFN-SLLEEVQRLK---------------VLVD-DACKFQ--NDND--TSMV-KEVQIIIHRVEDLTDKFLVQAKLHQQGSIAKRFH---------------------------STIISDFAIQIRKINDDLKIFHQNNKQAFTTNITVH-------------------------------------------------------IPKITQ-----------R-I-----TQGEDDEVVGF-DEEAQQVMKR--LVEGPN--CLD-IIPVVGMPGLGKSTLARKIYNEFEFSYEFFSIVWVYVGRE-YK-IKDTCVRILKCFEK-SIEEDVMNGDVDALGKAIRDAIRDRGGRCLIVLDDVWEAEV--VD-VVKRVLPGN-NK---GHRIMMTTRHAN---L-ASY---ANPGPYYMKPLHAEQSFELLVNRAF-GNG-NSCPV-EFVE-LGQSIAHKCNGIPLQIVLIAGILR-GLTDRRYWER-VDKNLSQLYHLY--DEEDKYRGVFVEMSYNHLPQDVQTCFLYCGVFPQGFDIPAWKLIRLWIAEGLIKPQQS-PYTLEEIAEFYLNHLVQRNLVILSQKRSD-GQIKTCRLHDLLHEFCRDEAS-KKWLFQHVRPTPDHHNYLRSIQDLDAC---RRLSIQP--SD----ISEFL---STKP-FAEHVRSFYCFSSKQKPI---NLSTMETKFIHNAFPLIRVVDVESINFKF--------SP-YFNQLFHLRYIAIS-GDIK-------------ALPPPFGNFWNLQTLIINTST---SEPTLDVKADLWNLLQLRHLHTNIPAKLPSPTT-TTG------KPSCLQTLSMVAP-----ESCEEQVLAKAC-NVKKLSIRGQMEA-FLGAY--K--GGI-NNL------EELKRLEHLKLLND-V----------------------PHYMNKTVQLPATFFRLVRTVKKLTLRNTRFSWS-EAEK-LGQLESLEVLKLKENAFVGDTWKPELGG-FCKLRVLWIER-AELETWEASNLNYPILRNLVLVSCDKLNAVPVELADIPNLREMKLE---NT-IKAV-KSAKDILERKKS-----------------------------KDEKFKCSIFPRDADHSEVERREL--------------------------------------------------------------------
>SotubNRC4_XP_006366073_PARTIAL
-------------------------MTDAGVNFLVGNLLDLL-------SGN-IDLIRGVDDEFK-NLLEEVQRLK---------------AFLD-DDAKFH--SESSLWDQLV-KEIQKMVHKSEDVIDKFLIQSKLHRDKNKVERFF----D-V------------------GHMAVVRDLAAEIKDIHEKVKKLRQDHTDSFSPKPLLD-------------------------------------------------------IPEKAH-----------QVT---QKGPLEDDEVVGF-DEEANEVMKR--LVEGVS-ESVD-IIPVVGMAGLGKTTLARKICNDSKLSFEFFRIIWVNVGLE-YK-IKDIYLTILNFFTK-HIED-HFNEDVDALAKTICGFMSEEGGRCLIVLDDVWVAEV--VD-AVKKVFPRN-KK---GHRIMLTTRDGY---L-ATY---TNPDPHNLKRLTPSNSFELLEKRAF-GNG--NFPV-ELVE-LGKNIAQRCWGVPLATVLIAGLLR-GLRNKSDWVR-VESNVSQ--RLH--NKD-YDFALFIEMSYDRLPQEMQRCFLYCGIFPRGFDIPAWKLIRLWIAEGLIKPQQS--STLEEIAERHLNDLVHRNLVILLQKRSD-GSNKDMSSSRHVT----------------------------------------------------------------------------------------------------------------------------------------------------------------------------------------------------------------------------------------------------------------------------------------------------------------------------------------------------------------------------------------------------------------------------------------------------------------------------------------------------------------------------------------------------------------------------------------------------------------------------
>CaNRC4_XP_016574221_PARTIAL
----------------------------------------------------------------------------------------------------------------------------------------------------------------------------------------------------------------------------------------------------------------------------------------------------PSLEDDXFVGF-YEEAITLIKQ--LVEGPS-ESLD-TVPIVGMPGLGKTTLARKIYNDPNLTYEFFSILWIYIGQE-YK-RKDIILRIIKFFTK-RIED-YLNEDVDALAKVINGYIS-KGGRCLIVLDDVWEATI--ID-HVKKVFPXN-QK---VHRIMMTTRERN---L-ATY---ANPDPHDLKFLTPNEIFKLLVKRVF-GKE--SCPD-ELVG-LGEKITGSCDGVPLVILVIAGALR-GYPYKNDWQR-VQKDMAQ--HLI--KKNQESSSKFVEMSYDCLPQEVQICFLYSGVFPXGFDILSWKLIHLWIAEGLIKPXQT--YTLEEIAKFYLNDLVNKNLVILMRNKSD-GQIKXCQLHDMLHEFCRTEAN-NKWLFXKMHLTFDQ--AVLSIQDKDTY---HRLCIKN--SI----MNKFL---LDKP-FVEHVRSFYCFSSEQKQI---ELSPNDIKLIHKVFPLIRVLDVEPIKFLF--------SR-DFHQLYHXRYIAIS-GDFK-------------TVPPTFGKFXNLQTLILNTST---SEPTIDVKADIWNMLQLRHLHTNIPTKFPSPTT-TTG------RTSCLQTISMVSP-----ESYKEDVLAKTC-NLRKLSIXGQMMA-FLES---R--GGI-SNL------EEQXCLEHLKLLSD-V-----------------------LYMNKTVHLPTIFFKLVRTVKKLTLANIRFSWS-DANR-LAQLESLKVLKLKXNTFIGESWEPXIGG-FSMLXVLWIER-SELKSWEASSLNFPILSHLVLISCDKRKAVPLELADIHNFQEMRLD---NT-SKAAVQSAKEIK----S-----------------------------KKQKFILTIFHPETDSKDTQ------------------------------------------------------------------------
>SotubNRC4_XP_006367930
-------------------------MADTVVNFLVENLLQLL-------SEN-VALIKGADDEFN-NLLEEVQRLK---------------AFLD-DASKYH--SDSKQWDQLV-KDIQKTVHKAEDVIDKFLVQSKQHREKGKVGKIL----DKV------------------NHIGIVRDLATEIKGIHDKVKKLRENNQQAFQPRPVLE-------------------------------------------------------LPKKGV-----------Q----EQGPSLENDEVVGF-DDEASKVIKR--LVEGPA-ESLD-IIPVAGMPGLGKTTLARKIYNDPKLSYEFFSIPWVYVGQE-YK-IKDIYLRILKCFKK-SIED-HLNDDVDTLAKVISDFIN-KGERCLIVLDDVWVAEV--ID-DVKKVFAEN-KK---GHRIMMTTRDRY---L-ATY---ANTEPHDLKFLNGKESFELLEKRVF-GKG--GCPD-ELVE-LGKEIAGKCGGVPLALVVIAGALR-GRPNTNDWLR-VQKNVAE--HFY--KNTQEGCLKFVEMSYNRLPQEVQTCFLYCGVFPRGFDIPSWKLIRLWIAEGLIKPQQT--YTPEEIAEFYLNDLVNRNLVILMRKKSD-GQIKICRLHDMLHEFCRKEAS-NKWLFQQMHLTSDQ--AIPSIQDKDTC---RRLCVQP--SI----LNQFL---LDKP-IAEHVRSFYCFSSEQKQI---DLPPNDIKHIHKAFTLIRVLDVEPVKFLF--------SK-DFNQLYHLRYVAIS-GEFK-------------TLPPFFSKFWNLQTLVINTST---SESTLEVKADIWNLLQLRHFHTNIPAKLPAPAT-TTG------KTSCLQTLSMVAP-----ESCKKDVLAKAC-LLKKLSIRGQMAS-FLEP---K--GGI-SNL------EELKCLEHLKLLND-V-----------------------LYINKTIHLPPAFFRLVRTVKKLTLVNTRFSWS-DANK-LAQLEHLEVLKLKENAFIGNSWTLEIGC-FSALQVLWIER-SDLESWMASSCNFPILRHLVLISCDKLKAVPLGLADIHNFQEMRLH---DS-KEAV-KSAKEIE----S-----------------------------KKPKFKLTIFPPKLIPRTHSEGSKERIETSTLLGSWFHVYGVFFFSVLLLF--APFILFLLYLLCFIFVEVLLFVVVV--------------
>SopenNRC4_XP_015073408
-------------------------MADAVVNFLVENLLQLL-------QENIIDLIKGVEDEFK-NLLEEVQRLK---------------GFLD-DAAKFH--SESSLWDQLV-KDIQKMVHKSEDVIDKFLVQAKLHRDKNKVGRFF----D-M------------------GHLAVVRDLAADIKVIHEKVKKLREDNKESFQPRPILD-------------------------------------------------------IPKKGH------------EV--TQGPSLDDDEVVGF-DEEAKKVIKR--LVEGPV-ESLA-IIPVVGMPGLGKTTLARKIYNDTTLSFEFFSTIWIYAGPE-CK-IKDLYHKILKHFKK-NIDE-HLDEDDHTLAKVISGFMS-KGGRCLIVLDDVWEAIV--ID-HVKKVFPEN-KK---GHRIMMTTRDGL---L-AAY---KNAEPHNLKFLSADECFELLEKRVF-GKG--SCPD-ELKD-VGKRIAGNCGGVPLIVVVIAGALA-GRSNTTDWEI-VERDVAR--HAF--TVN-KDCGVFVEMSYDRLSREMQTCFLYSGIFPRGFDIPAWKLIRLWIAEGLIKPQQS--STLEEIAELHLNDLVHRNLVILLEKRSD-GQIKTCRLHDMLHQFCRTKAV-DKWIYQEISTTADN--AVPSIQDPDTC---RRLCIQP--ST----LNDFL---STKP-SAEHVRSFYCFSSKQKQI---DLSPNDIKLIHKAFPLMRVLDVESIKFLF--------SK-DFNNLFHLRYIAIS-GDFK-------------ALPPTFSKFWNLQTLILTTST---SEPTLDVKADIWNMLQLRHLHTSIPAKLPSPTV-TKG------KSSSLQTLSMVAP-----ESCKKDVLAKAC-HLKKLGIRGQMAS-FLES---R--GGI-SNL------EELKCLEHLKLLND-V-----------------------LYMNKTIQLPSAFFRLVRTVKKLTLANTRFAWS-EAEK-LAQLESLEVLKLKENAFMGDTWKPEVGG-FSKLRVLWIER-AELETWEASNLNYPILRNLVLVSCDKLNAVPVELADIPNLREMKLE---NT-IKAV-KSAKDILLKK-S-----------------------------QNVTFKLSIFPPEAESNATQ------------------------------------------------------------------------
>NRC4b
-------------------------MADAVVNFLVENLLQLL-------QENIIDLIKGVEDEFK-NLLEEVQRLK---------------GFLD-DAAKFH--SESSLWDLLV-KDIQKMVHKSEDVIDKFLVQAKLHRDKNKVGRFF----D-M------------------GHLAVVRALAADIKDIHEKVKKLREDNKESFQPRPILD-------------------------------------------------------IPKKGH------------EV--TQGPSLDDDEVVGF-DEEAKKVIKR--LVEGPA-ESLA-IVPVVGMPGLGKTTLARKIYNDTTLSFEFFSTIWIYAGPE-CK-IKDLYHKILKHFKK-NIDE-HLDEDDHTLAKVISGFMS-KGGRCLIVLDDVWEANV--ID-HVKKVFPEN-KK---GHRIMMTTRDGL---L-AAY---KNAEPHNLKFLLADECFELLEKRVF-GKG--SCPD-ELKD-VGERIAGNCGGVPLIVVVIAGALA-GRSNTTDWEI-VERDVAR--HAF--TVN-KNCGVFVEMSYDRLSQEMQTCFLYSGIFPRGFDIPAWKLIRLWIAEGLIKPQQS--STLEEIAELHLNDLVHRNLVILLEKRSD-GQIKTCRLHDMLHQFCRTKAA-DKWLYQEISTTADN--AVPSIQDPDTC---RRLCIQP--ST----LNDFL---STKP-SAEHVRSFYCFSSKQKQI---DLSPNDIKLIHKAFPLMRVLDVESLKFLF--------SK-DFNNLFHLRYIAIS-GDFK-------------ALPPTFSKFWNLQTLILTTST---SEPTLDVKADIWNMLQLRHLHTSIPAKLPSPTV-TKG------KSSSLQTLSMVAP-----ESCKKDVLAKAC-HLKKLGIRGQMAS-FLES---R--GGI-SNL------EELKCLEHLKLLND-V-----------------------LYMNKTIQLPSAFFRLVRTVKKLTLANTRFAWS-EAEK-LAQLESLEVLKLKENAFMGDTWKPEVGG-FSKLRVLWIER-AELETWEASNLNYPILRNLVLVSCDKLNAVPVELADIPNLREMKLE---NT-IKAV-KSAKDILLKK-S-----------------------------QTVTFKLSIFPPEAESNATQ------------------------------------------------------------------------
>NitabNRC4_XP_016443562
-------------------------MADAVVNFLVENLLQLL-------SEN-VKLIAGAKGELE-NLLEEVQRLK---------------SFLD-DAAKYQ--SEGSQWKLLE-EKIQRTVHRAEDAIDKFLVQAKMHQDKNRVARSF----D-V------------------GHLATVRNLAAEIEAIYEMVKELRQN-NETFLPRPVLD-------------------------------------------------------LTKKGA-----------QEA--AQGPSLEDDEVVGF-DEEANKVIKR--LVEGPG-ESLD-IVPVVGMPGLGKTTLARKIYNDPQLSYEFFNVLWVYVGQS-YK-IKDIFLNILKFFTK-RTED-YQHEEVDALAKVICGYID-KGGRCLIVLDDVWAAEV--TD-AVKKVFPLN-KK---KHRIMITTVDKY---L-ASY---TNPDPHDLKFLTQAESSELLVKRIF-GRG--SCPD-DLVE-LGESIARKCGGVPLALVVIAGALR-GRSNKNDWLR-VERNVVQ--HLF--TNSQESCFKLVEMSYDRLPQEVQTCFLYCGVFPRGFDIPSWKLIRLWIAEGLIKPQQN--YTLEEIAEFYLNDLVNRNLVILQQKRSD-GQIKTCRIHDMLHEFCIKEAS-NKWLFQEICPTPSH--VIPSIQNQDAC---RRLCIQP--SI----LHDFL---SGKP-FAEHVRSFYCFSSKQKQT---ELSPNDIKLIHKAFPLIRVLEVESIKFLF--------SK-DFNQLFHLRYIAIS-GEFK-------------ALPPTFGKFWNLQTLILNTST---SEPTLDIKADIWNMLQLRHLHTNIPAKLPSPAI-TTG------KASFLQTLSLVAP-----ESCKKDVLAKAC-HLRKLNIRGQMAA-FLDTQ--K--GGI-NNL------EELKCLEHLKLLND-V-----------------------IYMNQALHLPAAFFRIVRTLKRLTLANTRFAWS-EANR-LGQLESLEVLKLKEDAFIGDSWQPEVGG-FSQLQVLWIEKAAELETWEASNLNFPILRHLVLISCDKLQAVPRGLADIPNLKEMRLE---NT-SKAV-KSAKDILESKTS-----------------------------KSSKFNLTVFPPEH------------------------------------------------------------------------------
>NtomNRC4_XP_009618066_PARTIAL
--------------------------------------------------------------------------------------------------------------------------------------------------------------------------------------------------------------------------------------------------------------------------------------------CYL--KKGPSLEDDEVVGF-DEEANKVIKR--LVEGPG-ESLD-IVPVVGMPGLGKTTLARKIYNDPQLSYEFFNVLWVYVGQS-YK-IKDIFLNILKFFTK-RTED-YRHEEVDALAKVICGYID-KGGRCLIVLDDVWAAEV--TD-AVKKVFPLN-KK---KHRIMITTVDKY---L-ASY---TNPDPHDLKFLTQAESSELLVKRIF-GRG--SCPD-DLVE-LGESIARKCGGVPLALVVIAGALR-GRSNKNDWLR-VERNVVQ--HLF--TNSQESCFKLVEMSYDRLPQEVQTCFLYCGVFPRGFDIPSWKLIRLWIAEGLIKPQQN--YTLEEIAEFYLNDLVNRNLVILQQKRSD-GQIKTCRIHDMLHEFCIKEAS-NKWLFQEICPTPSH--VIPSIQNQDAC---RRLCIQP--SI----LHDFL---SGKP-FAEHVRSFYCFSSKQKQT---ELSPNDIKLIHKAFPLIRVLEVESIKFLF--------SK-DFNQLFHLRYIAIS-GEFK-------------ALPPTFGKFWNLQTLILNTST---SEPTLDIKADIWNMLQLRHLHTNIPAKLPSPAI-TTG------KASFLQTLSLVAP-----ESCKKDVLAKAC-HLRKLNIRGQMAA-FLDTQ--K--GGI-NNL------EELKCLEHLKLLND-V-----------------------IYMNQALHLPAAFFRIVRTLKRLTLANTRFAWS-EANR-LGQLESLEVLKLKEDAFIGDSWQPEVGG-FSQLQVLWIEKAAELETWEASNLNFPILRHLVLISCDKLQAVPRGLADIPNLKEMRLE---NT-SKAV-KSAKDILESKTS-----------------------------KSSKFNLTVFPPEH------------------------------------------------------------------------------
>CaNRC4_XP_016547338
-------------------------MADRVVNFFVENLLQLL-------SDN-VELIKGVDDDFK-LLLEEVKRLK---------------AFLD-DAAKFH--SDSNQWEQLV-QDIQRMVFKAEDVIDKFLVQAKLHRDKNKVGRFF----D-V------------------SHLATVRALAAEIKAIHEKVKKLREDNKDAFQPKPVLE-------------------------------------------------------LPKKGH------------EL--TQGPSLEDDEVVGF-DEEANKVIKR--LFEGPA-ESLD-IVPVVGMPGLGKTTLARKIYNDSKLSYEFFSIIWVYIGQS-YK-IKDIFLNILKFFTK-RIED-HLNDDVDTLANVISVYMS-KGGRCFIVLDDVWEAIV--ID-YVKKVFPEN-KK---GHRIMMTTRDVY---L-ATY---ANPDPHDLKFLTPQESFELLVKRVF-GNG--SCPD-ELVG-LGEKIAGSCDGVPLAVVVIAGALR-GRPNKSDWQR-VQKNVAQ--HLY--KNSQESCLKFVQMSYDRLPQEVQTCFLYCGIFPRGFDIASWKLIRMWIAEGLIKPQQT--YTLEEIAELHLNDLVNRNLLILMQKRSD-GQIKACRLHDMLHEFCRKEAT-NKWLFHEICKTPDN--VIPSIQDQDTS---RRLCSEP--SV----LYDFL---STRP-FAEHVRSFYCFSSKQKQI---ELSPNDIKLIHKAFPLIRVLDVESLKFLF--------SK-DFNQLFHLRYIAIS-GDFK-------------SLPPTFGKFWNLQTLILNTST---SEPTIDVKAEIWNMLQLRHLHTNIPAKLPSPTT-TTG------KASCLQTLSMVSP-----ESCKKDVLAKAC-NLKKLGIRGQMAV-FLET---R--GGI-SNL------EELKCLEHLKLLND-A-----------------------LYMNKSLHLPPAFFRLVRTVKKLTLANTKFPWS-EADR-LGQLESLEVLKLKENAFMGDTWRPEVGG-FSQLQVLWIER-AELETWEASNLCFPILSHLVLVSCDKLNAVPLELADIPNLHEMKLD---NT-SKAV-KSAKEILERKTS-----------------------------KNIKFKFSMFPPETESKATQ------------------------------------------------------------------------
>CaNRC4_XP_016554892
-------------------------MADCVVNFLVENLLQLL-------SDN-VELIKGVDDDFK-LLLEEVKRLK---------------AFLD-DAAKFH--SDSSQWEQLV-QDIQKMVFKAEDVIDKFLVQAKLHRNKNKVERFF----D-V------------------SHLTTVRALAAEIKGIHEKVKKLREDNKDAFQPKPVLE-------------------------------------------------------LPKKGV------------EP--TQGPSLEDDEVVGF-DEEANKVITR--LFEGPA-ESLD-IVPVVGMPGLGKTTLARKIYNDSKLSYEFFSIIWVYVGQS-YK-IKDIFLNILKFFTK-RIED-HLNDDVDTLANLISDYMS-KGGRCLIVLDDVWEATV--ID-HVKKVFPEN-KK---GHRIMMTTRDGY---L-ATY---ANPDPHNLKFLNPKESFELLVKRVF-GKG--SCPD-DLVK-LGEKIAGSCGGVPLAVVVIAGALR-GRPNKSDWQR-VQKNVAE--HLY--KNSQESCLKFVQMSYDRLPQEVQTCFLYCGVFPRGFDIPSWKLIRMWIAEGLIKPQQT--YTLEEIAELHLNDLVKRNLLILMQKRSD-GQIKACRLHDMLHEFCRKEAT-NKWLFHEICKTPDN--VIPSIQDQDTR---RRLCIEP--SI----LYDFL---STRP-FAEHVRSFYCFSSKQKQI---ELSPNDIKLIHKAFPLIRVLDVESLKFLF--------SK-DFNQLFHLRYIAIS-GDFK-------------ALPPTFGTFWNLQTLILNTST---SEPTIDVKAEIWNMLQLRHLHTNIPAKLPSPTT-TTG------KASCLQTLSMVSP-----ESCKKDVLAKVC-NLKKLSIRGQMAA-FLET---R--GGI-SNL------EELKCLEHLKLLND-A-----------------------LYMNKLLHLPPAFFRLVRTVKKLTLANTKFPWS-EADR-LGQLESLEVLKLKENAFTGDTWKPEVGG-FSQLQVLWIER-AELETWEASNLCFPILRHLVLVSCDKLNAVPLELADIPNLHEMKLD---NT-SKAV-KSAKDILERKTS-----------------------------KNIKFKFSMFPPETESKATQ------------------------------------------------------------------------
