# Supplementary material for: The helper NLR immune protein NRC3 mediates the hypersensitive cell death caused by the cell-surface receptor Cf-4
Source: PLoS Genet. 2022 Sep 22;18(9):e1010414. doi: 10.1371/journal.pgen.1010414 (PMC9543701; doi:10.1371/journal.pgen.1010414)
Supplement: S2 Dataset — This file contains the phylogenetic analysis of the full-length NRCs found in the NCBI RefSeq database using the JTT method. (NEX) [file pgen.1010414.s014.nex]

#NEXUS
begin taxa;
	dimensions ntax=134;
	taxlabels
	NsylNRC3_XP_009796673_PARTIAL
	NitabNRC3_XP_016495473
	NtomNRC3_XP_009614364
	NsylNRC3_XP_009774012
	NitabNRC3_XP_016488692
	NtomNRC3_XP_009625338_PARTIAL
	NbNRC3_gene.76591.0.1.p1
	NsylNRC3_XP_009769019
	NitabNRC3_XP_016486056
	NiattNRC3_XP_019245986
	NtomNRC3_XP_009617443_PARTIAL
	NitabNRC3_XP_016481870
	NtomNRC3_XP_009609560_PARTIAL
	CaNRC3_XP_016547675
	SotubNRC3_XP_006362574
	SopenNRC3_XP_015074468
	NRC3
	NbNRCx_gene.69526.5.0.p1
	NsylNRCx_XP_009793189
	NitabNRCx_XP_016448374
	XP_009772243
	NbNRC2c_gene.69518.2.1.p1
	XP_016448736
	XP_033508263_PARTIAL
	NitabNRC2_XP_016470402
	NtomNRC2_XP_009624787
	NsylNRC2_XP_009776048
	NbNRC2a_gene.8356.8.1.p1
	NitabNRC2_XP_016510156_PARTIAL
	NbNRC2b_gene.53617.0.1.p1
	NiattNRC2_XP_019249940
	CaNRC2_XP_016547365
	CaNRC2_XP_016555259_PARTIAL
	SotubNRC2_XP_006359790
	SopenNRC2_XP_015056020
	NRC2
	XP_009798793_PARTIAL
	XP_016502547
	XP_016496697
	XP_009614965
	NbNRC1_RECONSTRUCTED
	NsylNRC1_XP_009778116_RECONSTRUCTED
	CaNRC1_XP_016544830
	SotubNRC1_XP_006347944
	SotubNRC1_XP_006347943
	SopenNRC1_XP_015070302
	NRC1
	NitabNRCx_XP_016448717
	SopenNRCx_XP_015067629
	SolycNRCx_XP_004234046
	NRC0
	CaNRC9_XP_016547431
	NbNRC5_gene.76802.0.0.p1_CORRECTED
	NiattNRC5_XP_019236382
	NitabNRC5_XP_016460195_PARTIAL
	NtomNRC5_XP_009591235
	NsylNRC5_XP_009763000
	NitabNRC5_XP_016482278
	NitabNRC5_XP_016473834
	NtomNRC5_XP_009620169
	SotubNRC5_XP_006366075
	SopenNRC5_XP_015072362_PARTIAL
	SolycNRC5_XP_010319429
	CaNRC9_XP_016547658
	CaNRC9_XP_016547302
	CaNRC9_XP_016546578_PARTIAL
	CaNRC9_XP_016547145
	NbNRC7_g119192.t1
	NitabNRC7_XP_016491195
	NtomNRC7_XP_009622940
	NitabNRC7_XP_016484317
	SotubNRC7_XP_006350238
	SolycNRC7_XP_019068866
	NsylNRC8_XP_009788462
	NtomNRC8_XP_009630520
	NbNRC8_gene.58368.0.1.p1
	NbNRC8_gene.76794.0.2.p1_CORRECTED
	CaNRC8_XP_016567375_PARTIAL
	NsylNRC8_XP_009778215
	NitabNRC8_XP_016475067_PARTIAL
	CaNRC8_XP_016566298
	NtomNRC8_XP_033514842_PARTIAL
	NsylNRC8_XP_009757879
	NitabNRC8_XP_016485143_PARTIAL
	NitabNRC8_XP_016442357_PARTIAL
	NtomNRC8_XP_009630452
	SotubNRC6_XP_006355046
	SopenNRC6_XP_015072325
	NRC6
	XP_009803158
	XP_016481354
	XP_016506036_PARTIAL
	XP_009596917
	XP_016461729
	XP_009620237
	XP_009763565_PARTIAL
	XP_016468134_PARTIAL
	XP_016481875
	XP_009796668
	XP_016494346
	XP_009799403
	XP_016452825
	XP_016480934
	XP_009626721
	XP_009797674
	XP_016446395
	XP_016513750
	XP_009603761
	SotubNRC4_XP_006367034_PARTIAL
	SopenNRC4_XP_015073410
	NRC4a
	NsylNRC4_XP_009798711_PARTIAL
	NitabNRC4_XP_016496758_PARTIAL
	NitabNRC4_XP_016487113_PARTIAL
	NtomNRC4_XP_009594795
	NiattNRC4_XP_019236380
	NsylNRC4_XP_009793040
	NbNRC4b_gene.58366.0.0.p1
	NbNRC4a_gene.58366.1.0.p1
	NbNRC4c_gene.76797.0.0.p1
	NitabNRC4_XP_016460193_PARTIAL
	NtomNRC4_XP_009591232_PARTIAL
	NsylNRC4_XP_009761103
	NitabNRC4_XP_016485826
	SolycNRC4_XP_004236959
	SotubNRC4_XP_006366073_PARTIAL
	CaNRC4_XP_016574221_PARTIAL
	SotubNRC4_XP_006367930
	SopenNRC4_XP_015073408
	NRC4b
	NitabNRC4_XP_016443562
	NtomNRC4_XP_009618066_PARTIAL
	CaNRC4_XP_016547338
	CaNRC4_XP_016554892
;
end;
begin characters;
	dimensions nchar=1268;
	format datatype=protein missing=? gap=-;
	matrix
	NsylNRC3_XP_009796673_PARTIAL	---------------------------------------------------------------------------------------------------------------------------------------------------------------------------------------------------------------------------------------------------------------------------------------------------------------------------------------------------------------------------------------------------------------…
	NitabNRC3_XP_016495473	-------------------------MADVAVNFLVENLMHLI-------IDN-AGLIIGIKGEVE-HLLHDLNDFN---------------AFLK-QAAKSR--RDNEVLKSLV-KKISKVVNDAEDSIDKFVIEAKRHDDMNKFAQWF----HLT-------------------HVTRAKGVADEINTIRERVKVIRENDAYGLQAITF--DDN-------------------------------------------------------------------FNKGAQERKVPVVEEDNVGGF-DEEVKTVIDR--LIGGS--DHLE-VVPIVGMPGLGKTTLAYKIYKDPKVECEFFPCIWVNVSQL-YK-RREIFLNIISKFTR-NS-KQYYDVPED…
	NtomNRC3_XP_009614364	-------------------------MADVAVNFLVENLMHLI-------IDN-AGLIIGIKGEVE-HLLHDLNDFN---------------AFLK-QAAKSR--RDNEVLKSLV-KKIRKVVNDAEDSIDKFVIEAKRHDDMNKFAQWF----HLT-------------------HVTRAKGVADEINTIRERVKVIRENDAYGLQAITF--DDN-------------------------------------------------------------------FNKGAQERKVPVVEEDNVGGF-DEEVKTVIDH--LIGGS--DHLE-VVPIVGMPGLGKTTLAYKIYKDPKVECEFFPCIWVNVSQL-YK-RREIFLNIISKFTR-NS-KQYYDVPED…
	NsylNRC3_XP_009774012	-------------------------MADVAVKFLVENLMQLL-------RDN-AGFIVGIKDEVE-NLLQELNDFN---------------AFLR-QAAECR--NDNDVLKSLV-KTIRKVVNDAEDSIAKFVIEAKRHDDKNKFAQWF----HLT-------------------HVARTKEVAGDIEFAREKVKIIRRDNTYALQAIFS--DDD-------------------------------------------------------------------SSRGPQERKVPVVEEDDVVGF-DEEAKTVIDR--LIGGS--DHLE-VVPITGMPGLGKTTLAYKIYKDPKVECEFFPCIWVNVSQL-YK-RRDIFLNIVSKFTR-NT-KQYYDVPEE…
	NitabNRC3_XP_016488692	-------------------------MADVAVKFLVENLMQLL-------RDN-AGFIVGIKDEVE-NLLQELNDFN---------------AFLR-QAAECR--SDNDVLKSLV-KTIRKVVNDAEDSIAKFVIEAKRHDDKNKFAQWF----HLT-------------------HVARTKEVAGDIEFAREKVKIIRRDNTYALQAIFS--DDD-------------------------------------------------------------------SSRGPQERKVPVVEEDDVVGF-DEEAKTVIDR--LIGGS--DHLE-VVPITGMPGLGKTTLAYKIYKDPKVECEFFPCIWVNVSQL-YK-RRDIFLNIVSKFTR-NT-KQYYDVPEE…
	NtomNRC3_XP_009625338_PARTIAL	---------------------------------------------------------------------------------------------------------------------------------------------------------------------------------------------------------------------------------------------------------------------------------------------------------------------------------------------------------------------------------------------------------------…
	NbNRC3_gene.76591.0.1.p1	---------------------MADVAADVAVKFLVENLMQLL-------IDN-ADLIIGIKGEVE-NLLQDLNDFN---------------AFLK-QAAKSR--RDNEVLKSLV-KKIRKVVNDAEDSIDKFVIEAKRHDDKNKFAQWF----HLT-------------------HVARAKGVADEIKTIRERVKEIRQNDAYGLQAITS--YDN-------------------------------------------------------------------FNQGAQERKVPVVEEDDVVGF-DDEAKTVIDR--LIGGS--DY---VVPVVGMPGLGKTTLAYKIFKDSTVEYEFFNRIWVYVSQS-FN-RREIFLNIISKFTR-NT-KQYHDTPEE…
	NsylNRC3_XP_009769019	-------------------------MADVAVKFLVENLMQLL-------IDN-ADLIIGIKGEVE-NLLQDLNDFN---------------AFLR-QAAKSR--RDNEVLKSLV-KKIRKVVNDAEDSIDKFVIEAKRHDDKNKFAQWF----HLT-------------------HVARAKGVADEIKIIRERVKEIRQNDAYGLQAITS--DDN-------------------------------------------------------------------PNQGAQERKVPVVEEDDVVGF-DEEATTVIDR--LIGGS--DY---VVPVVGMPGLGKTTLAYKIFKDPTVEYEFFNRIWVYVSQS-FN-RREIFLNIISKFTR-NT-KQYHDTPEE…
	NitabNRC3_XP_016486056	-------------------------MADVAVKFLVENLMQLL-------IDN-ADLIIGIKGEVE-NLLQDLNDFN---------------AFLR-QAAKSR--RDNEVLKSLV-KKIRKVVNDAEDSIDKFVIEAKRHDDKNKFAQWF----HLT-------------------HVARAKGVADEIKIIRERVKEIRQNDAYGLQAITS--DDN-------------------------------------------------------------------PNQGAQERKVPVVEEDDVVGF-DEEATTVIDR--LIGGS--DY---VVPVVGMPGLGKTTLAYKIFKDPTVEYEFFNRIWVYVSQS-FN-RREIFLNIISKFTR-NT-KQYHDTPEE…
	NiattNRC3_XP_019245986	-------------------------MADVAVKFLVENLMQLL-------IDN-ADLIIGIKGEVE-NLLQDLNDFN---------------AFLR-QAAKSR--RDNEVLKSLV-KKIRKVVNDAEDSIDKFVIEAKRHDDKNKFAQWF----HLT-------------------HVARAKGVADEIKTIRVRVKEIRQNDAYGLQAITS--DDN-------------------------------------------------------------------SNQGAQERKVPVVEEDDVVGF-DEEAKTVIDR--LIGGS--DY---VVPVVGMPGLGKTTLAYKIYKDPKVEYEFFNRIWVYVSQS-FN-RREIFLNIISKFTR-NT-KQYHDTPEE…
	NtomNRC3_XP_009617443_PARTIAL	-------------------------MADVAVKFLVENLMQLL-------IDN-ADLIVGIKGEVE-NLLQDLNDFN---------------AFLK-QAAKSR--RDNEVLKSLV-KKIRKVVNDAEDSIDKFVIEAKRHDDKNKFAQWF----HLT-------------------HVARAKGVADEIKTIRERVKEIRLNDSYGLQAITS--DDN-------------------------------------------------------------------SNQGAQERKVPVVEEDDVVGF-DEEAKTVIDR--LIGGS--DY---VVPVVGMPGLGKTTLAYKIYKDPKVEYEFFNRIWVYVSQS-FN-RREIFLNIISKFTR-NT-KQYHDTPEE…
	NitabNRC3_XP_016481870	-------------------------MADVAVKFLVENLMQLL-------IDN-ADLIVGIKGEVE-NLLQDLNDFN---------------AFLK-QAAKSR--RDNEVLKSLV-KKIRKVVNDAEDSIDKFVIEAKRHDDKNKFAQWF----HLT-------------------HVARAKGVADEIKTIRERVKEIRLNDSYGLQAITS--DDN-------------------------------------------------------------------SNQGGQERKVPVVEEDDVVGF-DEEAKTVIDR--LIGGS--DY---VVPVVGMPGLGKTTLAYKIYKDPKVEYEFFNRIWVYVSQS-FN-RREIFLNIISKFTR-NT-KQYHDTPEE…
	NtomNRC3_XP_009609560_PARTIAL	----------------------------------------------------------------------------------------------------------------------------------------------------------------------------------------------------------------------------------------------------------------------------------------------------------------------------------------------MPGLGKTTLAYKIYKDPKVEYEFFNRIWVYVSQS-FN-RREIFLNIISKFTR-NT-KQYHDTPEE…
	CaNRC3_XP_016547675	-------------------------MADVAVKFLVENLMQLL-------IDN-ADLILGIKGEVE-DLLRDLSDFN---------------AFLK-QAAKSR--RDNEVLKEMV-KKIRKVVNAAEDSIDKFVIEAKRHDDKNKFAQWF----HLT-------------------HVARAKGVADEIKSIRERVKEIRENDSYGLQAIAL--DDN-------------------------------------------------------------------YNRGDEERKAPVVEEDDVVGF-DEEAKTVIDR--LIGGS--DDVE-VVPVVGMPGLGKTTLAYKIYKDPKVEYEFFTRVWVYVSQR-FK-RREIFLNIISKFTR-NT-KQYHDTTEE…
	SotubNRC3_XP_006362574	-------------------------MADVAVKFLVENLMQLL-------IDN-ADLILGIKGEVE-NLLRDLNDFN---------------AFLK-QAAKSR--RENEVLKEMV-KKIRKVVNDAEDSIDKFVIEAKRHDDKNKFAQWF----HIT-------------------HVARAKGVADEIKSIKERVKEIRENDAYGLQAITL--DDN-------------------------------------------------------------------FNRGDEERKAPVVEEDDVVGF-DDEAKIVIDR--LIGGS--DYVE-VVPVVGMPGLGKTTLAYKIYKDPKVEYEFFTRVWVYVSQT-FK-RREIFLNIISKFTR-NT-KQYHDTPED…
	SopenNRC3_XP_015074468	-------------------------MADVAVKFLVENLTQLL-------IDN-ADLILGIQGEVE-NLLTDLNDFN---------------AFLK-QAAKSR--RENEVLKEMV-KKIRKVVNDAEDSIDKFVIEAKRHDDKNKFAQWF----HIT-------------------HVARAKGVADEIKSIRERVKEIRENDAYGLQAITL--DDN-------------------------------------------------------------------FNRGDEERKAPVVEEDDVVGF-DDEAKTVIDR--LIGGS--DYVE-VVPVVGMPGLGKTTLAYKIYKDPKVEYEFFTRVWVYVSQT-FK-RREIFLNIISKFTR-NT-KQYHDTPED…
	NRC3	-------------------------MADVAVKFLLENLTQLL-------IDN-ADLILGIQGEVE-NLLTDLNYFN---------------AFLK-EAAKSR--RENEVLKELV-KKIRKVVNDAEDSIDKFVVEAKRHDDKNKFAQWF----HIT-------------------HVARAKGVADEIKSIRERVKEIRDNDAYGLQAITL--DDN-------------------------------------------------------------------FNRGDEERKAPVVEEDDVVGF-DDEAKTVIDR--LIGGS--DYVE-VVPVVGMPGLGKTTLAYKIYKDPKVEYEFFTRVWVYVSQT-FK-RREIFLNIISKFTR-NT-KQYDDTPED…
	NbNRCx_gene.69526.5.0.p1	-------------------------MADTAVDFVIDNLKQLL-------RDN-TYLIAAIVDEVN-PLLAELQNLH---------------AFLK-QATKSRSR--NEILKHLV-KELSIAVNEAEVSIDKFVIEAKLHHNKGIKKM-F----DFG-------------------HVMKARQCAIEIKSTKEKLKEIRRENAYHIQFD---DHQS-------------------------------------------------------------------VKDQELIRKVPLPEEDDVVGF-DEEATEIINR--LCKGS--DEIE-IIPIVGMPGLGKTTLANKIFKDARVQYEFVSQIWVYVAQS-YN-RREVFLNIISKFTR-NV-KQFEYEAEE…
	NsylNRCx_XP_009793189	-------------------------MADTALDFVIDNLMQLY-------RDN-TDLIAAIADDVQ-SLLVELQNLH---------------AFLK-QATKSRSRNCNEILKHLV-KELSTAVNEAEVSIEKFVIKAKLHQKKGIRKI-F----DFG-------------------HVMKARQCAAEIKFIKEKLKEIRRENAYHIQFE---DQQN-------------------------------------------------------------------VTDQE-LRKVPLPEEDDVVGF-DEEAAEIINR--LCEGS--NDLE-IIPIVGMPGLGKTTLANKIFKDNRVQYEFFTRIWVYVAQS-YN-RREVFLNIISKFTR-NV-KQFKYEAEE…
	NitabNRCx_XP_016448374	-------------------------MADTAMDFVIDNLKQLL-------REN-TDLIGAIRDDVK-SLLEELQNLH---------------AFLK-QATKSRSR--NEILKHLV-KELSTAVNEAEVCIDKFVIEAKLHQNKGIRKM-F----DFG-------------------HVMKARQCATEIKFIKEKLKEIRRENAYHIQFE---DHQN-------------------------------------------------------------------VTDQE-LRKVPLPEEEDVVGF-DEEAAEIINR--LCKGS--DDLE-IIPIVGMPGLGKTTLANKIFKDGRVQYEFFTCFWVYVAQS-YN-RREVFLNIISKFTR-NV-KQYEYEAEE…
	XP_009772243	-------------------------MADLGLSFLIENLKQLL-------RDN-GELIIGIKDAAE-SLLEDLKEFD---------------VFLK-KAAAYN--SENKILKELV-KKIRTVVNAAEDAIDKFVIESKLHKGRGVSR-FV----DLT-------------------HYKRVRDVASEIKAIREKVKEIRRTEV---YALQN--EDL-------------------------------------------------------------------SGRGGQERKSPVVEEDDVVGF-DDEVRKIINR--LFEGS--DSLE-VIPIVGMPGLGKTTLANLVYKHPEVGYKFFTRIWVYVSQT-YR-RRELFLNIISKFTR-NT-KQYHDRPEE…
	NbNRC2c_gene.69518.2.1.p1	-------------------------MADLGLSFLIENLKQLL-------RDN-EELIIGIKDAVE-SLLEDLKEFD---------------VFLK-KAAAYN--SENKIVKELV-KRIRTVVNAAEDAIDKFVIESKLHKDRGVSR-FV----DLT-------------------HYKRVRDVASEIKAIREKVKEIRRTEV---YALQN--EDL-------------------------------------------------------------------FVRGGQERKSPVVEEDDVVGF-DEEVRMIINR--LFEGS--DSLE-VIPIVGMPGLGKTTLANHIYKHPEVGYKFYTRIWVYVSQT-YR-RRELFLNIISKFTR-NT-KQYHDRPEE…
	XP_016448736	--------------------------------------------------------------------------------------------------------------------------------------------------------------------------------------------------------------------------------------------------------------------------------------------------KSPVVEEDDVVGF-DEEVRKIINR--LFEGS--DSLE-VVPIVGMPGLGKTTLANQVYKHPEVVYEFYTRIWVYVSQT-YR-RRELFLNIISKFTR-NT-KQYHDSPEE…
	XP_033508263_PARTIAL	----------------------------------------------------------------------------------------------------------------------------------------------------------------------------------------------------------------------------------------------------------------------------------------------------------------------------------------------MPGLGKTTLANQVYKHPEVVYEFYTRIWVYVSQT-YR-RRELFLNIISKFTR-NT-KQYHDSPEE…
	NitabNRC2_XP_016470402	-------------------------MANVAVEFLVENLMQLL-------RDN-AELIIGVKDEAE-SLLQDLNEFN---------------AFLK-QASKSR--SENDVHKELV-KKIKTVVNSAEDAIDKFVIEAKLHKDKGVGR-FV----DVK-------------------HYKRVYDVAGEIKAIRDKVKEIRLNNSHGLQALQD--EDQ-------------------------------------------------------------------SARYVEERKPPVVEEDDVVGF-EEEADKVINR--LLGGS--DGLE-VVPVVGMPGLGKTTLANKIYKHPKIGYEFFTRIWVYVSQS-YR-RRELFLNIISKFTR-NT-KQYHGMCEE…
	NtomNRC2_XP_009624787	-------------------------MANVAVEFLVENLMQLL-------RDN-AELIIGVKDEAE-SLLQDLNEFN---------------AFLK-QASKSR--SENDVHKELV-KKIKTVVNSAEDAIDKFVIEAKLHKDKGVGR-FV----DVK-------------------HYKRVYDVAGEIKAIRDKVKEIRLNNSHGLQALQD--EDQ-------------------------------------------------------------------SARYVEERKPPVVEEDDVVGF-EEEADKVINR--LLGGS--DGLE-VVPVVGMPGLGKTTLANKIYKHPKIGYEFFTRIWVYVSQS-YR-RRELFLNIISKFTR-NT-KQYHGMCEE…
	NsylNRC2_XP_009776048	-------------------------MANVAVEFLVQNLMQLL-------RDN-AELIIGVKDSAE-SLLQDLNDFN---------------AFLK-QTAKSR--SENDVHKELV-KKIKTVVNSAEDAIDKFVIEAKLHKDKGVGR-FV----DVK-------------------HYKRVYDVAGEIKTIRDKVKEIRLNNALDLQALQD--EDQ-------------------------------------------------------------------SAKGVQERKPPVVEEDDVVGF-EEEADKVINR--LLGGS--SGLE-VVPVVGMPGLGKTTLANKIYKHPDIGYQFFTRIWVYVSQS-YR-RRELFLNIISKFTR-NT-KQYHDMCEE…
	NbNRC2a_gene.8356.8.1.p1	-------------------------MANVAVEFLVQNLMQLL-------RDN-AELIVGVKDSAE-SLLQDLNDFN---------------AFLK-QTAKSR--TENDVHKELV-KKIKTVVNSAEDAIDKFVIEAKLHKDKGVGR-FV----DVK-------------------HYKRVYDVAGEIKTIRDKVKEIRLNNALDLQALQD--EDQ-------------------------------------------------------------------SAKGVQERKPPVVEEDDVVGF-EEEADKVINR--LLGGS--SGLE-VVPVVGMPGLGKTTLANKIYKHPDIGYQFFTRIWVYVSQS-YR-RRELFLNIISKFTR-NT-KQYHDMCEE…
	NitabNRC2_XP_016510156_PARTIAL	-------------------------MANVAVEFLVQNLMQLL-------RDN-AELIIGVKDSAE-SLLQDLNDFN---------------AFLK-QTAKSR--SENDVHKELV-KKIKTVVNSAEDAIDKFVIEAKLHKDKGVGR-FV----DVK-------------------HYKRVYDVAGEIKTIRDKVKEIRLNNALDLQALQD--EDQ-------------------------------------------------------------------SAKGVQERKPPVVEEDDVVGF-EEEADKVINR--LLGGS--SGLE-VVPVVGMPGLGKTTLANKIYKHPDIGYQFFTRIWVYVSQS-YR-RRELFLNIISKFTR-NT-KQYHDMCEE…
	NbNRC2b_gene.53617.0.1.p1	-------------------------MANVAVEFLVQNLMQLL-------RDN-AELIIGVKDSAE-SLLQDLNDFN---------------AFLK-QAAKSR--IENDVHKELV-KKIKTMVNSAEDAIDKFVIEAKLHKDKGVGR-FV----DVK-------------------HYKRVYDVAAEIKGIREKVKEIRQNNALDLQALQD--EDQ-------------------------------------------------------------------SAKGVEERKPPVVEEDDVVGF-EEEADKVINR--LLGGL--SGLE-VVPVVGMPGLGKTTLANKIYKHPDIGYQFFTRIWVYVSQS-YR-RRELFLNIISKFTR-NT-KQYHDMCEE…
	NiattNRC2_XP_019249940	-------------------------MANVAVEFLVQNLMQLL-------RDN-AELIIGVKDSAE-SLLQDLNDFN---------------AFLK-QAAKSH--TENDVHKELV-KKIKTVVNSAEDAIDKFVIEAKLHKDKGVGR-FV----DVK-------------------HYKRVYDVAAEIKGIREKVKEIRQNNALDLQALQD--EDQ-------------------------------------------------------------------SAKGVEERKPPVVEEDDVVGF-EEEADKVITR--LLGGS--SGLE-VVPVVGMPGLGKTTLANKIYKHPDIGYQFFTRIWVYVSQS-YR-RRELFLNIISKFTR-NT-KQYHDMCEE…
	CaNRC2_XP_016547365	-------------------------MANVAVEFLVENLMQLL-------RDN-AELILGVKEAAE-SLLQDLNDFN---------------AFLK-QAAKCR--NENDVLKELV-KKIRTVVNSAEDAIDKFVIEAKLHKDKGVTR-VL----DLP-------------------HYKRVREVAGEIKAIRNKVREIRQNNAIGLQALQD--EDL-------------------------------------------------------------------SARSVEERKPPVVEEDDVVGF-DEEADNVIKR--LLGGS--DRLE-VVPVVGMPGLGKTTLANKIFKHPTIGYEFFTRIWVYVSQS-YR-RRELFLNIISKFTR-NT-KQYHVLCEE…
	CaNRC2_XP_016555259_PARTIAL	-------------------------MANVAVEFLVENLMQLL-------RDN-AELILGVKEAAE-SLLQDLNDFN---------------AFLK-QAAKCR--NENDVLKELV-KKIRTVVNSAEDAIDKFVIEAKLHKDKGVTR-VL----DLP-------------------HYKRVREVAGEIKAIRNKVREIRQNNAIGLQALQD--EDL-------------------------------------------------------------------SARSVEERKPPVVEEDDVVGF-DEEADNVIKR--LLGGS--DRLE-VVPVVGMPGLGKTTLANKIFKHPTIGYEFFTRIWVYVSQS-YR-RRELFLNIISKFTR-NT-KQYHVLCEE…
	SotubNRC2_XP_006359790	-------------------------MANVAVEFLVENLMQLL-------RDN-AELISGVKEAAE-SLLQDLNDFN---------------AFLK-QAAKCHI-NENEVLRELV-KKIRTVVNSAEDAIDKFVIEAKLHKDKGMTR-VL----DLP-------------------HYKRVREVAGEIKAIRNKVKEIRQNDAIGLQALQD--DDS-------------------------------------------------------------------SARGFEERKPPVVEEDDVVGF-DEEADIVIKR--LLGES--NRLE-VVPVVGMPGLGKTTLANKIYKHPKIGYEFFTRIWVYVSQS-YR-RRELFLNIISKFTR-NT-KQYHGMCEE…
	SopenNRC2_XP_015056020	-------------------------MANVAVEFLVENLMQLL-------RDN-VELISGVKEAAE-SLLQDLNDFN---------------AFLK-QAAKCHI-NENEVLRELV-KKIRTVVNSAEDAIDKFVIEAKLHKDKGVTR-VL----DLP-------------------HYKRVREVAGEIKAIRNKVREIRQTDAIGLQALQD--DDL-------------------------------------------------------------------SARGSEERKPPVVEEDDVVGF-DEEADIVINR--LLGES--NRLE-VVPVVGMPGLGKTTLANKIYKHPKIGYEFFTRIWVYVSQS-YR-RRELFLNIISKFTR-NT-KQYHGMCEE…
	NRC2	-------------------------MANVAVEFLVENLMQLL-------RDN-VELISGVKEAAE-SLLQDLNDFN---------------AFLK-QAAKCHI-NENEVLRELV-KKIRTVVNSAEDAIDKFVIEAKLHKDKGVTR-VL----DLP-------------------HYKRVKEVAGEIKAIRNKVREIRQTDAIGLQALQD--DDL-------------------------------------------------------------------SARGSEERKPPVVEEDDVVGF-DEEADIVINR--LLGES--NHLE-VVPVVGMPGLGKTTLANKIYKHPKIGYEFFTRIWVYVSQS-YR-RRELFLNIISKFTR-NT-KQYHGMCEE…
	XP_009798793_PARTIAL	----------------------------------------------------------------------------------------------------------------------------------------------------------------------------------------------------------------------------------------------------------------------------------------------------------------------------------------------MPGLGKTTLANKIFKDATVEFEFFTRIWVYVSQS-YK-RRDLFLNIISKFKR-NT-TQYSHMSED…
	XP_016502547	--------------------------------------------------------------------------------------------------------------------------------------------------------------------------------------------------------------------------------------------------------------------------------------------------KPPVVEEDDVVGF-DEEAKKVIDR--LLEGS--DNLK-VIPVVGMPGLGKTTLANKIFKDATVEFEFFTRIWVYVSQS-YK-RRDLFLNIISKFKR-NT-TQYSHMSED…
	XP_016496697	-------------------------MADVAVNFLLENLMQLL-------RDN-AELILGVKGEAE-NLLQDLSDFN---------------AFLT-QAAKRR--TENEVLRGLV-KRIRKVVNIAEDAIDKFVIAEKLHKDKGIARY-M----DLV-------------------HYKRVQDAAEEIRGIRETVKEIRRNNSYGLQALQD--EDP-------------------------------------------------------------------APGVGEERKLPVVEEDDVVGF-DEEAKKVIDR--LLEGS--DNLK-VVPIVGMPGLGKTTLANKIFKDATVEFEFFTRIWVYVSQS-YK-RRDLFLNIISKFRR-NT-TQYSHMSED…
	XP_009614965	-------------------------MADVAVNFLLENLMQLL-------RDN-AELILGVKGEAE-NLLQDLSDFN---------------AFLT-QAAKRR--TENEVLRGLV-KRIRKVVNIAEDAIDKFVIAEKLHKDKGIARY-M----DLV-------------------HYKRVQDAAEEIRGIRETVKEIRRNNSYGLQALQD--EDP-------------------------------------------------------------------APGVGEERKLPVVEEDDVVGF-DEEAKKVIDR--LLEGS--DNLK-VVPIVGMPGLGKTTLANKIFKDATVEFEFFTRIWVYVSQS-YK-RRDLFLNIISKFRR-NT-TQYSHMSED…
	NbNRC1_RECONSTRUCTED	----------------------------------------------------------------------------------------------------------------------------------------------------------------------------------------------------------------------------------------------------------------------------------------------------------------------------LLDRS--DELE-VIPVVGMPGLGKTTLATKIFKHRKVEYEFFTRVWVYVSQS-YK-TRELYLNIISKFTG-KT-KQYIY----…
	NsylNRC1_XP_009778116_RECONSTRUCTED	-------------------------MADVAVNFLVENLMQLL-------RDN-TELIFGVKGEAE-NLLQDLSEFN---------------AFLK-QADKSR--SDNEVLKELV-KSIRKVTNDAEDAIDKFVIEAKLHKDKGVGR-FV----DIA-------------------HYKRVKDVALEIKGIRDRVKEIRLNNAHGLQALQD--DDP-------------------------------------------------------------------SNRGVEDRKPPVVEEDDVVGF-DEEAQKVIDR--LLDRS--DELE-VIPVVGMPGLGKTTLATKIFKHRKVEYEFFTRVWVYVSQS-YK-TRELYLNIISKFTG-KT-KQYQY----…
	CaNRC1_XP_016544830	-------------------------MVDVAVSFLLENLTQLL-------RDN-AELIVGVKGEAE-NLLEDLSEFN---------------AFLK-QAAIVR--SENPVLKELV-KSIRKVVNRAEDAIDKFVIEAKLHKDRGVTRLWE----NIG-------------------HYKKVKDVAEEIKGIRDRVREIRQNNAHGLQAL-QDHDDL-------------------------------------------------------------------VNRGGEERQPPVVEEDDVVGF-DEEAQKVIDR--LLEGS--DDLE-VVPVVGMPGLGKTTLANKIFKHPKIEYEFFTRLWLYVSQS-YK-VKELYLNIISKFTG-KT-KQYHDMSEK…
	SotubNRC1_XP_006347944	-------------------------MVDVGVEFLLENLKQLV-------LDN-VELIGGVKDEIE-NLHDDLEKFK---------------AFLK-EAAMVR--SENLVLKELV-KSIKKVVNHAEDAIDKFVIEAKNHKDKGFKAVFH----KPA-------------------HYKRVREAAVEIKGIRDRMREIQQNNAHDLQALQV-HDDS--------------------------------------------------------------------LNSGEERQPPVVEEDDVVGF-DDEAQTVIDR--LLEGS--GDLE-VIPVVGMPGLGKTTLATKIFKHPKIEYEFFTRLWLYVSQS-YK-TRELYLNIISKFTG-NT-KNCRDMSET…
	SotubNRC1_XP_006347943	---------------------MVDVVVDVVVEILLENLKKLV-------MEN-VELIGGIKNEIE-NLCDDLSEFN---------------AFLK-QAAMVR--SENPVLKELV-RSIRKVVNRTEDAIDKFVIEAKVHKDKVFKGVFN----IPV-------------------HYKRVRDVAVEIKDIRDKMREIRQNKAHGLQAL-QDHDDS-------------------------------------------------------------------ISRGGEERQPPVVEEDDVVGF-DDEAQMVIDR--LLKGS--GDLE-VITVVGMPGLGKTTLATKIFKHPKIEYEFFTRLWLYVSQS-YK-TRELYLNIISKLTG-NT-KHCRHMSER…
	SopenNRC1_XP_015070302	-------------------------MVDVGVEFLLENLKQLV-------LDN-VELIGGVKDEIE-NLRDDLSEFN---------------AFLK-QAAMVG--SENPVLKELV-RSIRKVVNRAEDAVDKFVIEAKVHKDKGFKGFFD----KPG-------------------HYRRVRDAAVEIKGIRDKMREIRQNKAHGLQALLQDHDDS-------------------------------------------------------------------NSRGGEERQPPVVEEDDVVGF-DDEAQTVIDR--LLEGS--GDLE-VIPVVGMPGLGKTTLATKIFKHPKIEYEFFTRLWLYVSQS-YK-TRELYLNIISKFTG-NT-KHCRDMSEM…
	NRC1	-------------------------MVDVGVEFLLENLKQLV-------LDN-VELIGGAKDEIE-NLRDDLSEFN---------------AFLK-QAAMVR--SENPVLKELV-RSIRKVVNRAEDAVDKFVIEAKVHKDKGFKGVFD----KPG-------------------HYRRVRDAAVEIKGIRDKMREIRQNKAHGLQALLQDHDDS-------------------------------------------------------------------ISRGGEERQPPVVEEDDVVGF-DDEAQTVIDR--LLEGS--GDLE-VIPVVGMPGLGKTTLATKIFKHPKIEYEFFTRLWLYVSQS-YK-TRELYLNIISKFTG-NT-KHCRDMSEK…
	NitabNRCx_XP_016448717	-------------------------MAVASVDFFIDNLKQLL-------EDN-KDHIPGLKDDTD-SLLVDLKSLK---------------AFLK-QAAKSR--SENEIVKDMV-KQMRITINEAEDCIEKFVIDTKLHQNKMITKL-F----DTS-------------------SAKRTREAATEIRSIKEKLRDIRRNSAYGFQTF-QLDE-P--------------------------------------------------------------------HSRYRLQETHVMVEDDVVGF-DEEAQTIVNR--LLQKS--GDLE-VIPVAGMLGLGKTTLAHKIFWDTMVRQEFKEFIWIAVSQR-FD-RRKVLLNIISILDR-DA-GQYQDMADD…
	SopenNRCx_XP_015067629	-------------------------MAETTLEFALSNLTEKL-------LDN-MGVIGVIKNDVS-CLLSELNHLR---------------AFLI-EANRNR--RGSEILKHFV-EELNRAINKAENSIDKFMIEVKLHKKRGIYRI-F----DLC-------------------YLVKAKRCCSDIRSIMEKLKEIRKDTAYALSLPLQFDDSK--------------------------------------------------------------------QTAHQLKRAPVVEEDEVVGF-DLQADEIIKR--LLGGS--DDVE-FISIVGMPGLGKTTLANKVFKS--VGYEFYNRIWVYVSQS-YT-RRDLFLKIINQFTR-NT-EQYRYVTEE…
	SolycNRCx_XP_004234046	-------------------------MAETTLEFALSSLTQQL-------VDN-MGVIGVIKDEVS-CLLSELHHLR---------------AFLI-DSNRNR--RGSKILKHFV-EELNRAINKAENSIDKFMIEVTLHKKRGIYRI-F----DLC-------------------YLVKAKRCCSDIRSIMEKLKEIRRDTAYALSLSLQLDDSK--------------------------------------------------------------------QTAHQLKRAPVVEEDEVVGF-DEEADEIINR--LLGGS--DDVE-FISIVGMPGLGKTTLANKVFKS--VGYEFYNRIWVYVSQS-YT-RRDLFLKIINQFTR-NT-EQYRYVTEE…
	NRC0	-------------------------MADAVVEFLLLNLKQLL-------LYH-VDLLSGVKDEVE-SLHRELSLMK---------------AFLK-DSREKR--SEYEYVRELV-SQITIVAYEAEDIIDTFVTNAAMQKARSTVRRAF----HVF------------------DHSSKLRNVAKEIESIKVKVKEIYDKKMFGIQSLHGGESS---------------------------------------------------------------------HRSPPQKRVPMVEEENVVGF-DDEARKISSR--LTNGS--EELE-IISIVGMGGLGKTTLAKKVYTDSSIEFHFYNRAWIYVSQL-YS-RKEVFLGILDSLSL-ITDE-MYKMNDE…
	CaNRC9_XP_016547431	-------------------------MTEVEVSNLVEKLIELGREI---------ELNNEEAKHVF-DLMKSFQKWK---------------VNLE-NASQLD--KSTQDWEEKM-KDIRSVVYKAQDTIDQILVEANQQQLKHQATTIRAAGFCPCFNDSTNGTTVSRSTNRGTSAYRLSSNESRVIKSIRDSVVELKPTKKIIVP-ATQVSRS-------------------------------------P----------------PK-------------TTHQPEKKNPSSEEDDSFGF-EEEASTVINR--LIGGP--KNIE-TVPIIGMLGIGKSTLARKVSKDPRIVNEFPNCIWVDVSQT-YN-TKEILLKILGDLKK----ELDSTKTEG…
	NbNRC5_gene.76802.0.0.p1_CORRECTED	-------------------------MADSVVNFLLENLLQLV-------TNN-VKLISGVEKEFQ-NLLEEVRRLK---------------AFLD-AAAK-Y-HSDSNLWKQLV-RDIRITVHRAEDVIDKFLVQAKLHQEKNKVKRSF----DLC-------------------HVRKVWDLAKDIKAIHQNVREFRQNNQKAFQPKPMLDLPQ---------------------------------------------------------------------RVTREPQDTLLEYKEVVGF-AYEAECVIKR--LVEGS--KDLE-FVPIVGMPGIGKTTLARKVWSHSQISNNFSKKIWVYVGRS-YE-LKGVLSKILISFME-HF-EEFRYKDVN…
	NiattNRC5_XP_019236382	-------------------------MADAVVNFLLENLLQLV-------TNN-VKLISGVEKDFQ-NLLEEVRRLK---------------AFLD-DAAK-Y-HSDSSLWKQLV-RDIRITVHRAEDVIDKFLVQAKLHQEKNKVKRSF----DLC-------------------HVRKVWDLAKDIKTIHQNVKEFRQNNQKAFQPKPMLDLPQ---------------------------------------------------------------------KVAREPQDTLLEYKEVVGF-DYEAEYVIKR--LVEGS--KDLE-VVPIVGMPGIGKTTLARKVWSHSQISNNFSKKIWVYVGRS-YE-LKGILSKILISFME-RI-EEFRYKDVN…
	NitabNRC5_XP_016460195_PARTIAL	-----------------------------------------------------------------------------------------------------------------------------------------------------------------------------------------------------------------MLDLPQ---------------------------------------------------------------------RVTREPQDTLLEYKEVVGF-DYEAEYVIKR--LVEGS--KDLE-FVPIVGMAGIGKTTLARKVCSHSRISNIFSKKIWVYVGRS-YE-LKGMLSKILKSFTE-RI-EEFRYKDVN…
	NtomNRC5_XP_009591235	-------------------------MADAVVNFLLENLLQLV-------TNN-VKLIAGVEKDFQ-NLLEEVRRLK---------------AFLD-DAAK-Y-HSDSSLWKQLV-RDIRITVHRAEDVIDKFLVQAKLHQEKNKVKRSF----DVC-------------------HVRKVWDLAKDIKTIHQNVKEFRQNNQKAFQPKPMLDLPQ---------------------------------------------------------------------RVTREPQDTLLEYKEVVGF-DYEAEYVIKR--LVEGS--KDLE-FVPIVGMAGIGKTTLARKVCSHSRISNIFSKKIWVYVGRS-YE-LKGMLSKILKSFTE-RI-EEFRYKDVN…
	NsylNRC5_XP_009763000	-------------------------MADAVVNFLLENLLQLV-------TNN-VKLISGVEKEFQ-NLLEEVRRLK---------------AFLD-DAAK-Y-HSDSSLWKQLV-RDIRITVHRAEDVIDKFLVQAKLHQEKNKVKRSF----DLC-------------------HVRKVWDLAKDIEAIHQNVKEFRQNNQKAFQPKPMLDLPQ---------------------------------------------------------------------RVTREPQDTLLEYKEVVGF-DYEAEYVIKR--LVKGS--KDLE-FVPIVGMAGIGKTTLARKVCSHSQISNNFSKKIWVYVGRS-YE-LKGILSKILQSLTE-RI-EEFRYKDVN…
	NitabNRC5_XP_016482278	-------------------------MADAVVNFLLENLLQLV-------TNN-VKLISGVEKEFQ-NLLEEVRRLK---------------AFLD-DAAK-Y-HSDSSLWKQLV-RDIRITVHRAEDVIDKFLVQAKLHQEKNKVKRSF----DLC-------------------HVRKVWDLAKDIEAIHQNVKEFRQNNQKAFQPKPMLDLPQ---------------------------------------------------------------------RVTREPQDTLLEYKEVVGF-DYEAEYVIKR--LVKGS--KDLE-FVPIVGMAGIGKTTLARKVCSHSQISNNFSKKIWVYVGRS-YE-LKGILSKILQSLTE-RI-EEFRYKDVN…
	NitabNRC5_XP_016473834	-------------------------MADTLVNFLVENLLQLV-------TEN-VKLIAGAKGELD-NLLEDVRSLN---------------AFLS-DAAV-E-ESNSSLWKDFV-RKIRIQVHKAEDVVEKFLVQAKLHEEKNAAEKVF----YIF------------------GHTKRVRNLAKDINDIREKVKEIRRDNPEALQPKRMLDQQR---------------------------------------------------------------------TVAREPQDTFLEVKQVVGF-DDKAKYVIRR--LIEGS--EDLE-FVPIVGMAGLGKTTLARKVWSDSQVTTEFSKNIWVSVGQS-NE-LKQIFFVILKFM-G-GV-EEFRCDDGK…
	NtomNRC5_XP_009620169	-------------------------MADTLVNFLVENLLQLV-------TEN-VKLIAGAKGELD-NLLEDVRSLN---------------AFLS-DAAV-E-ESNSSLWKDFV-RKIRIQVHKAEDVVEKFLVQAKLHEEKNAAEKVF----YIF------------------GHTKRVRNLAKDINDIREKVKEIRRDNPEALQPKRMLDQQR---------------------------------------------------------------------TVAREPQDTFLEVKQVVGF-DDKAKYVIRR--LIEGS--EDLE-FVPIVGMAGLGKTTLARKVWSDSQVTTEFSKNIWVSVGQS-NE-LKQIFFVILKFM-G-GV-EEFRCDDGK…
	SotubNRC5_XP_006366075	-------------------------MADAVMTLLVESLCQLI-------TEK-VKLIGGAKDELD-NLLQVINTLK---------------AFLQ-DNDQ-Q-ESNSNSWKTFV-KNIRTQAHKADDVIDKFVLEAKLHEEKNIWKKTL----SFG------------------RHIKRVNNLAKGIKDICEKVKVIRQENPQVLQPRPMLNLPR---------------------------------------------------------------------RLAREPQATFLEVRNIVGF-TTESNEVMER--LVGGT--EEVE-CIPIVGMTGLGKTTLARKVWSDSQITAIFSKIIWVSVGQS-NE-LEDIFFVILKSSTG-PN-QEFRLTGEN…
	SopenNRC5_XP_015072362_PARTIAL	---------------------------------------------------------------------------------------------------------------------------------------------------------------------------------------------------------------MSTCAHEG---------------------------------------------------------------------HNESKLRDTFLEVKNMVGL-TKEANEVMERLQIVGGT--EEVE-CIAIVGMTGLGKTTLARKLWSDSQITDKFCKNIWVSVGQS-NQ----LIFVILKSSTG-PN-QEFRCNGEN…
	SolycNRC5_XP_010319429	-------------------------MADVVMNLLVESLFQVI-------SDK-IEAIGGAKDELK-NLLQDINTLK---------------AFLK-DNDEQA-ESNSNLWKIFV-KNIRTQAYKADDVIDKFVLETKLDEEKSIWEWLF----DFC------------------SHMKRVENLANSIKDIRDSVRTIRQENPQIFQPNRTINLPT---------------------------------------------------------------------TLAREPQDTFLEVKNMVGL-TEEANEVMKRLQIVGGT--EEVE-CIAIVGMTGLGKTTLARKLWSDSQITDKFCKNIWVSVGQS-ND-LKNMLFVILKSSTV-PN-EEFRCNGEN…
	CaNRC9_XP_016547658	-------------------------MTEVAVNYLVEKLLELG-------REN-VELITGVQDDVN-NLVADLQILK---------------AFLK-DASKID--RDTQGWKQSL-KEIRNVLYKAEDSVDKFLDEAKQHQDTHKAVKWI----DIP-------------------YWSKVRNVAKEIQSIRNKVKDLQDKYKALLD-AIQLDNLS--------------------------------------------------------------------STTPQPRQLTLSDEDDVVGF-EEEANTVIDR--LINGS--KSLE-SVPIVGMPGLGKSTLARKVYKDSRINFEFFSCIWVNVSRS-YN-KTEVLLSILKNFTK----PLDN-KSDE…
	CaNRC9_XP_016547302	-------------------------MTEVAVNSLLENLLELA-------REN-VDLIVGVQDDVK-DLTAELQILK---------------AFLQ-EVSKIN--RDTQSWKQTM-KDIRNVVYKAEDSINKFLGRAKQHRDSNLAAKWM----DVT-------------------YWTSVRNVAKEIKSIRIDLNDLQVKYTPLLEEATQLSTLS--------------------------------------------------------------------RTTPQPIQVNLSDEDEVVGF-EEEAYTVIGK--LIDGS--NNLE-VVPIVGMSGLGKSTLARKVYKDSRISFEFFSSIWVNVSRS-YN-KTEVLLSILKRLRK----QLDD-ESDE…
	CaNRC9_XP_016546578_PARTIAL	---------------------------------------------------------------------------------------------------------------------------------------------------------------------------------------------------------------------------------------------------------------------------------------------------------------------------------------------------------------------------------------------------------------…
	CaNRC9_XP_016547145	-------------------------MTEVAVNSLLEKLLELG-------REN-TELIVGVQDDVN-DLVADLQILK---------------AFLK-DASKID--GDNQGWKQSL-KEIRSVVYKADDSVDKFLVEAKEHQDTHPAAKWI----DVP-------------------YWINVKNVAKEIQAIKNKVKDLQVKYKPLLETDTQLSTLS--------------------------------------------------------------------MTTPQPIQINLSDEDDVVGL-EEEANTVIDR--LIHGS--EKLE-VVPIVSIAGLGKSTLARKVYRDSRITFEFVSCIWVNVSRS-YN-KTKILLNILKHLRK----QLDMNKSDE…
	NbNRC7_g119192.t1	MDRAVAMLAPAVTTVAKAAFDVLRPVVTKAGNNLQENLTNVL-------EQN-LDLINDAKGDFL-SLLDEAQGLN---------------ALLAADYAELNMNSHPTKWDKLP-RKILRTIYRAEDSIDKFLAQAKIHQDSTLKRF-L----QVD-------------------K-VNRFTKLPEIQNILKELREIRQQTQQAIEEIRQQTGQ--Q------------------------------------------------------------------SKYISTAQDSALEEHKVIGF-DKSAEEVRER--LLKGSSSKNLE-VASIVGMPGLGKTTLARKIYNDPGIGREYYKRVWVYVGVS-YI-EKDVLLNIHEGLGLKS--SGVQDKNEK…
	NitabNRC7_XP_016491195	--------------MDQAVVDALLPMVTKAVNFLVETLVNVV-------RQN-KELIKGAEGDFH-SLLDEAQGLN---------------ASLAADYADLNKNSNPTKWNELS-LKILRTAYKAEDSIDKFLAQAKIDQDNTLKKL-F----PVD-------------------KVVDRWTKLPEINKILTELREIRQESQQAIQESPQTGLQPEN------------------------------------------------------------------SSTAQQTQGSALEDHEVIGF-DESAEKVRKR--LVEGS--EDLE-VASIVGMPGLGKTTLARKVYHDPVISFEFFKRVWVYVGPS-YV-EKDIFLNIHKGLELSS--EGVQDKNGE…
	NtomNRC7_XP_009622940	--------------MDQAVVDALLPMVTKAVNFLVETLVNVV-------RQN-KELIKGAEGDFH-SLLDEAQGLN---------------ASLAADYADLNKNSNPTKWNELS-LKILRTAYKAEDSIDKFLVQAKIDQDNKLKKL-L----PVD-------------------KVIDRWTKLPEINEILTELREIRQESQQAIQESSQTGLQPEN------------------------------------------------------------------SSTAQQTQGSALEDHEVIGF-DESAEKVRKR--LVEGS--EDLE-VASIVGMPGLGKTTLARKVYHDPVISFEFFKRVWVYVGPS-YV-EKDIFLNIHKGLELSS--EGVQDKNGE…
	NitabNRC7_XP_016484317	-------------MAEKILVAAVSPAATKAVNFLVDSVSKLL-------IEN-CKLIEGAEGDFK-RLLREIEPLN---------------ELLAADYAEVKSNSM-INSDKFF-QNIQRTAYKAEDAIDKFLVQKMIDQDKTIAKF-L----PFY-------------------KWINNWKMAPEFKEILEEMGEIRQLSQQAFQKSTQTTQHPDKS-----------------------------------------------------------------ASDAQETQGPAEEDIEVVGF-DEPANEVMKR--LREGS--EDLD-VVPIVGMPGLGKTTLARKVYNDDYIDDHFYKRIWVYVGQS-YK-LKNILLDILKEFAPRT--EEFKDKNED…
	SotubNRC7_XP_006350238	--------------MESITVAAVSPAATKAVSFLVDSLSQLL-------SEN-VELIRGAKGDFQ-RLLDEIEPLN---------------ELLAGDSAQLKTKNN-IDLDKLF-LKIQRIVYKAEDAIDKFLIQAKIDQDNVFSKI-L----PIH-------------------KWIHNWKIAPEFKDILEQVTGIREESQQVFQKSHIQST--ALQ-----------------------------------------------------------------PGKGTGTQGPAEEDIEVVGF-DKPAEDVIKR--LGEGS--KDLD-VIPIVGMPGLGKTTLSRKVYNDSSLDFHFYKRMWIYVGTS-KK-PKDILVEIVNEVAPSNSKELIKDKDED…
	SolycNRC7_XP_019068866	--------------MEAIIVAAVSPAATKAVSFLVDSLSQLL-------SEN-VELIRGADRDFQ-RLLDEIEPIN---------------ELLAGDYAQLKSN-N-NDLDKLF-QNIQRTVYKAEDAIDKFLIQAKIDEANFFNKI-G----PFV-------------------KWNNNRKIAPEFGKILEQVTEIRKQTQQVLEKTGIQSS--AFQ-----------------------------------------------------------------PGETTQPQGPAEEDVEVVGF-NKPAEDVKER--LCEGS--KDLD-VIPIVGMPGLGKTTLSRKVYNDSSLDFYFYHKIWIYVGTS-KK-PKDILVEIVKEVAQSNSKELIKDKDED…
	NsylNRC8_XP_009788462	-------------------------MADAVRSFFVENLLQII-------SEN-VKLIAGTKGQLE-LLVEEVKTLN---------------AFLD-EAAK-T-QSDNKLWKQFI-KDIRITVYKAEDIIDKFLVQAKLHADKNFVKRGF----DYN-------------------YAGAVKELGEQVGIVLQKVKKLREDNKQAFQPTPVSAR------------------------------------------------------------------------------VPHLEDAEVVGF-DKEAETVIKR--LVEGS--DELE-VIPVVGMAGLGKSTLAIKIYNDSKISYEFFSNIWVYVGQN-YK-LKEVLLSILKSFTK-QMNI-YQDKNEN…
	NtomNRC8_XP_009630520	-------------------------MADAVLSFLVENLLQII-------SEN-VKLIAGAKGELE-LLVEEVKTLN---------------AFLD-EAAK-T-QSDNKLWKQFI-KDIRITVYKAEDIIDKFLVQAKLHADKNIVKRGF----DYN-------------------YAGAVKELGEQVGIVLQKVKKLREDNKQAFQPTPVSARQGETS-------------------------------------TQGQE-----------------------------TQVPHLEDAEVVGF-DKEAETVIKR--LVEGS--DELE-VIPVVGMAGLGKSTLAIKIYNDSKISYDFFSNIWVYVGQN-YK-LKEVLLSILKSYTK-QMNI-YQDKNEN…
	NbNRC8_gene.58368.0.1.p1	-------------------------MADAVLSFLVENLLQII-------SEN-VKLIAGAKGQLE-LLVEEVKTFI---------------AFLD-EAAK-T-QSDNKLWKQFI-KDIRITVYKAEDIIDKFLVQAKLHADKNIVKRGL----DYD-------------------YAGAVKDLGEQVAIVLKKVKKLREDYKQAFQPTPVSARQGETS-------------------------------------TQGQE-----------------------------T-VPHLEDAEVVGF-DKEAETVIKR--LVEGS--DELE-VIPVVGMAGLGKSTLAIKIYNDSKISYEFFSNIWVYVDQN-YK-LKEVLLSILKSFTK-QMNI-YQDKNEN…
	NbNRC8_gene.76794.0.2.p1_CORRECTED	-------------------------MADAVLGFLVENLLQII-------SEK-VKLIAGAKGQLE-LLVEEVKTLN---------------AFLD-EAAK-T-QSDNKLWKQFI-KDIRITVYKAEDIIDKFLVQAKLHADKNIVKRCL----DYN-------------------YAGAVKDLGEQVAIVLQKVKKLRKDNKQAFQPTPVSARQGETS-------------------------------------TQGQE-----------------------------TQVPHLEDAEVVGF-DKEAETVIKR--LVEGS--DELE-VIPVVGMAGLGKSTLAIKIYNDSKISYEFFSNIWVYVGQN-YK-LKEVLLSILKSFTK-QMNI-YQDKNEN…
	CaNRC8_XP_016567375_PARTIAL	--------------------------------------------------------------------------------------------------------SNSEQWKXFV-KEIQVMVYKAEGLIDKLTVEAKLHQEKNKLMQIM----DIE-------------------YHKTVGDLTVDIRTALEQVKKIRKDNPQAFQAKPILDYHPEVV-------------------------------------ASGTQ------VIPRNTTYATFFNNFFYPAVGTDANDTLLEENEVASF-EEEAKIVIKR--LAKGT--SDLD-VIPVVGFPGLGKTTLAKKISKDPQISFEFFLTIWVNVGPQ-YK-LKGIFLKILKALKK-------------…
	NsylNRC8_XP_009778215	-------------------------MADVVLKFVVENLLAII-------KET-WKLIGGAKEDCA-QLLEEVDSLK---------------AFLE-DAAHYR-QSNSKQWKHFV-NKVQVIVYKAEDLIDKLHIQAKQHQEKYRV--------LTN-------------------YAKTVKECVINIKAVLDKVKKIREENQHAFQAKPMLHFQQEIV-------------------------------------AHGSQ------------------------------KETLLEETEVVGF-DEETETVIKR--LVEGT--DDLD-AIPVVGLPGLGKTTLALKIYKDSQISYHFYTTIWIKVGLQ-YK-LTEVFLSILKVFTK-LTKE-HQDMNVN…
	NitabNRC8_XP_016475067_PARTIAL	---------------------------------------------------------------------------------------------------------------------------------------------------------------------------------------------------------------------------------------------------------------------------------------------------------------------------------------------------------------------------------------------------------------…
	CaNRC8_XP_016566298	-------------------------MADVALQFAVEILVPII-------KET-WKYIDSGKEDSANELLGELNRLK---------------AFLQ-DAAKYR-QSNSEQWKNFV-KEVQVMVYEAEGLIDKLMVEMKLHQKKNKFEQIV----DIK-------------------YHKTLKDLVEDIKAILGKVKNIREANLQAFQAKPILDYQPEIV-------------------------------------APGTQ-------------------------------DTLLEENKVVGF-DEEAKVVIKR--LVKGT--KDLD-VIPVVGLPGLGKTTLAIKISKDPQVSYDFFLTIWVNVGPQS-K-LKGVFLSILKAFKK-QTTE-YQDMDVK…
	NtomNRC8_XP_033514842_PARTIAL	-------------------------MADVALKFVVENLVPLI-------KET-WELIGGAPEDCA-RLVDELDELK---------------AFLD-DAARYR-QSNSKQWSQFV-HKVQVIVYQAEGLVDKLLVQVKLHQDKNIFKQFF----DAN-------------------YAISVRELAKNIKVALEQVKKIRQENPEAFQKKPMLDDQPEIV-------------------------------------APRPQ-------------------------------DTLLEENEVVGF-DEEAKTVIKR--LAEGR--NELD-VIPVVGLAGLGKTTLAIKIYKDPKVTYEFFNSIWVYVGPQEYK-PKEIFLRILEGFTK-RTAE-HQNMSVN…
	NsylNRC8_XP_009757879	-------------------------MADVALQFVVETLVPII-------IEN-WKLIGGAKEESA-HLLGELNRLKAFLQDAAKYXLNRLKAFLQ-DAAKYR-QSNSEQWKYFI-KEVQVMVYKAEGLIDKLLVKAKLHQEKNIIVQNL----DAK-------------------YAKTVWDLAKEIRDALEQVKKIREENPEAFQAKPMLDDQPDIV-------------------------------------APGPQ-------------------------------DSVLEENEVVGF-DEEAKIVIDR--LAEGT--NDLD-VIPVVGLAGLGKTTLAIKIYNDPKISYEFFKTIWVYVGPQQYK-PKEVFLSILEGFTK-RTTE-YQNMAVS…
	NitabNRC8_XP_016485143_PARTIAL	---------------------------------------------------------------------------------------------------------------------------------------------------------------------------------------------------------------------------------------------------------------------------------------------------------------------------------------------------------------------------------------------------------------…
	NitabNRC8_XP_016442357_PARTIAL	-----------------------------------------------------------------------------------------------------------------------------------------------------------------------------------------------------------------------------------------------------------------------------------------------------------------------------------------------------------------------------------------------------------MAVS…
	NtomNRC8_XP_009630452	-------------------------MADVALQFVVETLMPII-------IEN-WKLIGGAKEDSA-HLLGELNRLKAF---------------LQ-DAAKYR-QSNSEQWKYFI-KEVQVMVYKAEGLIDKLLVKGKLHQDKNILMQNL----DAK-------------------YAKTVWDLAKEIRDALEQVKKIREENPEAFQAKPMLDDQPEIV-------------------------------------APGPQ-------------------------------DTLLEENEVVGF-DEEAKIVIER--LAKGT--DDLD-VIPVVGLAGLGKTTLAIKIYNDPKISYEFFKTIWVYVGPQQYK-PKEVFLSILEEFTK-RTTE-YQNMAVS…
	SotubNRC6_XP_006355046	--------------MDPFTAAALTTAVTATVSLLVENLSHLI-------SYN-WKLYTGLKKSCE-DLFDEVKRLN---------------AFLV-DNANQR--SNSTQWEVLV-DKIRRTVYKAEDVVDKLLIQAKIDQESSIAKKLI----HK---------------------TYKNRNFTEEINEILEEVRKILDENQHLFEANPMIDHH--------------------------------------------------------A------------EKVVQEEQGSSLENHEVVGF-DEEAAKVINR--LVEGV--ECLD-VIPVVGMPGLGKTTLARKIYNDPKISREFFSYIWVFIGQS-TCVKRDILFNILKKFTN-SVD-EFKNRNEA…
	SopenNRC6_XP_015072325	--------------MDPFTAAALTTAVTATVSLLVENLSHLI-------SYN-WKLYTGLKKSCE-DLYDEVRRLN---------------AFLV-DNANQR--SNSTQWDVLV-DRIRRTVYKAEDVVDKLLIQGKLDQESNIAKRMF----HK---------------------TYKNRNFTEEINEILVEVRKILDENQHLFEANPTIDHHQ-------------------------------------------------------A------------EKVVQEEQGSSLENHEVVGF-DEEATKVINR--LVEGA--ERLD-VIPVVGMPGLGKTTLARKIFNDPKISREFFSYIWVFIGQS-TCVKRDILFNILKGFTN-SFD-EFKNRNEA…
	NRC6	--------------MDPFTAAALTTAVTATVSLLVENLSHLI-------SYN-WKLYTGLKKSCE-DLYDEVKRLN---------------AFLV-DNANQR--SNSTQWDVLV-DKIRRTVYKAEDVVDKLLIQGKLDQESNIAKKMF----HK---------------------TYKNRNFTEEINEILVEVRKILEENQHLFEANPTIDHHQ-------------------------------------------------------P------------EKVVQEEQGSSLENHEVVGF-DEEATKVINR--LVEGA--ECLD-VIPVVGMPGLGKTTLARKIFNDPKISREFFSYIWVFIGQS-TCVKRDILFNILKGFTN-SFD-EFKNRNEA…
	XP_009803158	-------------------------MEHILVKSLLEKLLKLSRED--------ANLIAGAETEFR-LLRELVELVN---------------ACLI-EVAEMR-RT--HQLREDLSMRIITAVYRCEDGIDNFLV----HQLKNKWPKFV----DSD-----RG-------------RRIIENLLVKIDGLLDTMMPQSSARA---QSLPSSQKYILISNTLR---DVKPTK---------VLE-----RWM----------IE----IKQSNPF---------HYVPREMEGPESEDDEVIGF-DEKAEVVIKR--LLGGSG-GYHDVIVPIVGVVGQGKSTLARKIYHDTRMSHEFFSCYWITVGHL-GK-VKDICLSFLKGLITTSRWEQYEDMNEN…
	XP_016481354	-------------------------MEHILVKSLLEKLLKLSRED--------ANLIAGAETEFR-LLRELVELVN---------------ACLI-EVAEMR-RT--HQLREDLSMRIITAVYRCEDGIDNFLV----HQLKNKWPKFV----DSD-----RG-------------RRIIENLLVKIDGLLDTMMPQSSARA---QSLPSSQKYILISNTLR---DVKPTK---------VLE-----RWM----------IE----IKQSNPF---------HYVPREMEGPESEDDEVIGF-DEEAEVVIKR--LLGGSG-GYHDVIVPIVGVVGQGKSTLARKIYHDTRMSHEFFSCYWITVGHL-GK-VKDICLSFLKGLITTRRWEQYEDMNEN…
	XP_016506036_PARTIAL	----------------------------------------------------------------------------------------------------------------------------------------------------------------------------------------------------------------------------------------------------------------------------------------------------------------------------------------------MVGQGKSTLARKIYHDTRISHEFFSCSWITVGHL-GK-VKDICLSFLKGLITTRSWEQYEDMNEN…
	XP_009596917	-------------------------MEHILVKSLLENLLKLSHED--------ANLIAGAESEFR-VLRELVELLN---------------ACLI-EVAEMR-RT--HQLREDLSMRIITAVYRCEDGIDNFLV----HQLKNKWPKFL----DSD-----RG-------------KRIIENLSVEIDGLLDMMMPYSSQSL----PSTSSQKYILISNTLR---DVKPTK---------VLE-----RWM----------TE----IKKSNPF---------NYVPRPLEGPESEDDEVIGF-DEEAEVVIER--LLRGS--GYHDVIVPIVGMVGQGKSTLARKIYHDTRISHEFFSCSWITVGHL-GK-VKDICLSFLKGLITTRSWEQYEDMNEN…
	XP_016461729	------------------------MGADMAVNGVIQTVSQLLDEGA--------KLI-GVEKEVY-DLLRSLEY------------------LLH-EFS-----------GKHLDDEIRSTLNKIERVVDKFLKDAKLHQEKNPSENCF----CYD-------------------RKINLKNLAEELKGFANEVDRIPGKYRQDETAKSAMTDYYTWKLRLLKKGALAPQHLTSDDNEVGVIKEVAQKVIMPPIEGPEDQDNEVVGVVKEEAQK------VI----LPPIEGPEDQDNEVVGVIKEEAQKVIMR--LIEGP--EDLD-IVPIVGMIGLGKTTLARKIYYDPQISGEFPNKIWINVGQS-YD-KKKIFLNILGGLMK-RSIKEYRDKDVK…
	XP_009620237	------------------------MGADMAVNGVIQTVSQLLDEGA--------KLI-GVEKEVY-DLLRSLEY------------------LLH-EFS-----------GKHLDDEIRSTLNKIERVVDKFLKDAKLHQEKNPSENCF----CYD-------------------RKINLKNLAEELKGFANEVDRIPGKYRQDETAKSAMTDYYTWKLRLLKKGALAPQHLTSDDNEVGVIKEVAQKVIMPPIEGPEDQDNEVVGVVKEEAQK------VI----LPPIEGPEDQDNEVVGVIKEEAQKVIMR--LIEGP--EDLD-IVPIVGMIGLGKTTLARKIYYDPQISGEFPNKIWINVGQS-YD-KKKIFLNILGGLMK-RSIKEYRDKDVK…
	XP_009763565_PARTIAL	------------------------------------------------------------------------------------------------------------------------------------------------------------------------------------------------------------------MTDYYTWQLRLLKKAALAPQHLTSDDNEVGVIKEEAQKMIMPPIEGPEDRENEVVGVVKKEAQK------VI----LPPIEGPEDQDNEVVGVIKEEAQKVIMR--LIEGP--GDLN-IVPIVGMIGLGKTTLARKIYYDPQISGEFPNKIWINVGQS-YD-KKKIFLNILGGLMK-RSIEEYRYK---…
	XP_016468134_PARTIAL	------------------------------------------------------------------------------------------------------------------------------------------------------------------------------------------------------------------MTDYYTWQLRLLKKAALAPQHLTSDDNEVGVIKEEAQKMIMPPIEGPEDRENEVVGVVKKEAQK------VI----LPPIEGPEDQDNEVVGVIKEEAQKVIMR--LIEGP--EDLN-IVPIVGMIGLGKTTLARKIYYDPQISGEFPNKIWINVGQS-YD-KKKIFLNILGGLMK-RSIEEYRYK---…
	XP_016481875	-------------------------MADTALNLLVENLLDSVRKKAKLIAENSKLQIAGLEDDFL-HLEEEVQRLR---------------ALLK-VAAQWQ-INS-SKWKQLVNKDIRFAVHKAEDVIDVFAIRAQRCLESGFGVLGF----LSI-------------------RRDSVRNLATKIDGLNEKVKEFLQNNQPAVQPETNSQ----------------------------------------------------------------------------ELQDLPLKENEVVGL-EEEAEKVIKR--LVEGS--EELN-VVPVVGMHGLGKTTLAIKVFNDPQILNQFDSRIWVYVGQS-YE-IKDIFINILTCFID-RIEE-YQDKDVN…
	XP_009796668	---------------------MADTDTDTGLNLLVENLLDSVREKAKFIADNSKLQIYDLEDDFL-HLEEQVQRLR---------------ALLN-IAAQWQ-INTSSKWKQLVNKDIRITVHRAEDVIDGLALMFQLYLDKKQGLIVF----DSI-----RGDSVRI------IRRDSVSNLATKIDGLNEKVKEFLQNNQPAVQPEKNSQ-------------------------------------------------------------------------------DLPLKENEVVGL-KEEAEKVIKR--LVDGS--EDLN-VVPVVGMHGLGKTTLAIKVFNDPQILNQFDSRIWVYVGQS-YE-IKDIFINILTCFTD-RIEE-YQDKDVN…
	XP_016494346	---------------------MADTDTDTGLNLLVENLLDSVREKAKFIADNSKLQIYDLEDDFL-HLEEQVQRLR---------------ALLN-IAAQWQ-INTSSKWKQLVNKDIRITVHRAEDVIDGLALMFQLYLDKKQGLIVF----DSI-----RGDSVRI------IRRDSVSNLATKIDGLNEKVKEFLQNNQPAVQPEKNSQ-------------------------------------------------------------------------------DLPLKENEVVGL-KEEAEKVIKR--LVDRS--EDLN-VVPVVGMHGLGKTTLAIKVFNDPQILNQFDSRIWVYVGQS-YE-IKDIFINILTCFTD-RIEE-YQDKDVN…
	XP_009799403	-------------------------MAATVVSSLVEKLQLLI-------NEEVKLITGAVKEEFQ-RLLEQVERLQ---------------DSVG-GIISKK-ESDSKRLKNLE-KVIRSIVYEIEDEIDEFLLQAKLQQEKNLFGIKC----LDF------------------DRGDRVQDLSSKIDSILDRINRFIHGKNHPDAKRVLIEDMR----------------------------------------------REARDVLPRKDGP------SVEPQDAWLENNEVVRNNEVVGL-DEEANIVIHR--LVEGTN--ELD-VIPIVGMFGLGKTTLAMKVYHDSRILYEFFFVIWIYVGQS-YN-LKDIFLKILRCFMR-RLED-YHDKDVN…
	XP_016452825	-------------------------MAATVVSSLVEKLQLLI-------NEEVKLITGAVKEEFQ-RLLEQVERLQ---------------DSVG-GIISKK-ESDSKRLKNLE-KVIRSIVYEIEDEIDEFLLQAKLQQEKNLFGIKC----LDF------------------DRGDRVQDLSSKIDSILDRINRFIHGKNHPDAKRVLIEDMR----------------------------------------------REARDVLPRKDGP------SVEPQDAWLENNEVVRNNEVVGL-DEEANIVIHR--LVEGTN--ELD-VIPIVGMFGLGKTTLAMKVYHDSRILYEFFFVIWIYVGQS-YN-LKDIFLKILRCFMR-RLED-YHDKDVN…
	XP_016480934	----------------------------------------------------------------------------------------------------------------------------------------------------------------------------------------------------------------------------------------------------------------------------------------------------------------------------------------------MFGLGKTTLASKVYNDSRISYEFFSVIWIYVGQS-YN-MKDIFLILLRYFTK-RIRE-YQDEDVN…
	XP_009626721	-------------------------MAATVVSSLVEKLQLLI-------NEEVKLIAGAVKEEFQ-RLLEQVERLQ---------------ESLG-GIISKK-EGESKRLKNLE-KVIRSIVYETEDEIDEFLVQAKLQQEKNLFGIKC----LDF------------------DRGDRVQDLSSKIDSILDRINRSIHSKNHPDAKRVLIEDMR----------------------------------------------REARDVLPRKDGA------SVEPQDVWLENNEVVRNNEVVGL-DEEANKVIKR--LVEGTN--ELD-VIPIVGMFGLGKTTLASKVYNDSRISYEFFSVIWIYVGQS-YN-MKDIFLILLRYFTK-RIRE-YQDEDVN…
	XP_009797674	-----------------------------------------------------------------------------------------------------------------------------------------------------------------------------------------------------------------------------------------------------------------------------------------------------------------------MKR--LTEGS--EDLD-IIPIVGMPGLGKTTLARKIYNDPRISYEFFSKIWIHVGQL-DK-IKDVFLKILNRFTR-NIKE-YQDMDAN…
	XP_016446395	-----------------------------------------------------------------------------------------------------------------------------------------------------------------------------------------------------------------------------------------------------------------------------------------------------------------------MKR--LTEGS--EDLD-IIPIVGMPGLGKTTLARKIYNDPRISYEFFSKIWIHVGQL-DK-IKDVFLKILNRFTR-NIKE-YQDMDAN…
	XP_016513750	-------------------------MADTAINFLLEKLLQVL-------SED-VRLIAGVQEEFQ-DLLEQVQILN---------------AFIN-DFSKLV--RKSIMWKEME-KAILTTVFRTEDIIDEFLVEARLNQEKNILRKAF----HFA------------------HNTVRHRDLSIKIKDIIEEMKKIPRGDKQALSPAENLQ-------------------------------------------------------LEIESV-----------KGSEEPKDISLEDDEVVGF-DEEAQRLIKR--LTEGS--EDLD-IIPIVGMPGLGKTTLARKIYNDPRISYEFFSKIWIHVGQL-YK-IKDVFLRILNRFRR-NIKE-YQDMDAN…
	XP_009603761	-------------------------MADTAINFLLEKLLQVL-------SED-VRLIAGVQEEFQ-DLLEQVQILN---------------AFIN-DFSKLV--RKSIMWKEME-KAILTTVFRTEDIIDEFLVEARLNQEKNILRKAF----HFA------------------HNTVRHRDLSIKIKDIIEEMKKIPRGDKQALSPAENLQ-------------------------------------------------------LEIESV-----------KGSEEPKDISLEDDEVVGF-DEEAQRLIKR--LTEGS--EDLD-IIPIVGMPGLGKTTLARKIYNDPRISYEFFSKIWIHVGQL-YK-IKDVFLRILNRFRR-NIKE-YQDMDAN…
	SotubNRC4_XP_006367034_PARTIAL	-------------------------MADAVVDFLVENLLQLL-------TEN-VKLIGSAKGELD-NLLKVAQQLK---------------AFLD-DAAKYG-YTNSEQWKVLV-IEIHKTVHRAEDAIDKFLVQAKLHQERNTMGRIF----DWP------------------RNLIKVRNLAAEIKGINDQVKELRSS-NQALQATHVIE-------------------------------------------------------LPKRGE-----------V----TQGPSLENDAVVGF-DDEANKVIKR--LVEGPM-DSVD-IIPVVGMPGLGKTTLARKIYNDSKLTYEFYSIVWVYVGQE-CK-AKDIYLRILKFFKK-NIED-HLNDDVD…
	SopenNRC4_XP_015073410	-------------------------MADAVVNFLVENLLQLL-------AEN-VKLIGRAKGELE-NLLKIAQQLK---------------GFLD-DAAKYG-HTNSEQWKVLL-EQIHKTVYRAEDAIDKFLVQAKLHQDKNIAERTF----DWL------------------GNQIKVRNFAADIKGIHDQIKEIRNN-NQALQATPVLE-------------------------------------------------------LPKKGE-----------V----IQGPSLENDAVVGF-DDEANKVIKR--LVEGPL-DSVD-IIPVVGMPGLGKTTLARKIYNDPKLTYEFYSIVWVYVGQE-YK-AKDIYLRILKFFKK-NIED-HLNDDVD…
	NRC4a	-------------------------MADAVVNFLVENLLQLL-------VEN-VKLIGSAKGELE-NLLKISQQLK---------------GFLD-DAAKYG-HTNSEQWKVLV-EQIHKTVYRAEDAIDKFLVQAKLHQDKNIAERTF----DWL------------------GNQIKVRNFAADIKGIHDQIKDIRNN-NQALQATPVLE-------------------------------------------------------LPKKGE-----------V----TQGPSLENDAVVGF-DDEANKVIKR--LVEGPL-DSVD-IIPVVGMPGLGKTTLARKIYNDPKLTYEFYSIVWVYVGQE-YK-AKDIYLRILKFFKK-NIED-HLNDDVD…
	NsylNRC4_XP_009798711_PARTIAL	---------------------------------------------------------------------------------------------------------------------------------------------------------------------------------------------------------------------------------------------------------------------------------------------------------------------------------------------------------------------------------------------------------------…
	NitabNRC4_XP_016496758_PARTIAL	---------------------------------------------------------------------------------------------------------------------------------------------------------------------------------------------------------------------------------------------------------------------------------------------------------------------------------------------------------------------------------------------------------------…
	NitabNRC4_XP_016487113_PARTIAL	---------------------------------------------------------------------------------------------------------------------------------------------------------------------------------------------------------------------------------------------------------------------------------------------------------------------------------------------------------------------------------------------------------------…
	NtomNRC4_XP_009594795	-------------------------MADAVVNFLVENLLQLL-------TDN-VKLIGGAKGELE-NLLKEVQHLK---------------GFLD-DAAKLP--SDSEQWKVLV-EEIQKTVHTAEDAVDKFVVQAKLHKEKSKVGRIL----D-V------------------GHLATVRNLAAEVKGIHEQVKELRQN-NQALQARPTLE-------------------------------------------------------LPKKGA-----------PETTDQQGPALEDDEVVGF-DEEADKVIKR--LVKES--KDLD-IIPVVGMPGLGKTTLARKIYNDPQLSYEFFGVHWVYVGQS-YK-IKDVFLNILKFFTR-RTED-YQHEDVD…
	NiattNRC4_XP_019236380	-------------------------MADAVVNFLVENLLQLL-------SDN-VKLIGGAKGELE-NLLKEVQHLK---------------GFLD-DAAKLP--SDSEQWKVLV-EEIQKTVHTAEDAVDKFVVQAKLHKEKNKMARIL----D-V------------------GHLATVRNLAAEVKGIHDQVKELRLN-NQALQARPTLE-------------------------------------------------------LPKKGA-----------PETT-QQGPALEDDEVVGF-DEEANKVIKR--LVKES--KDLD-IIPVVGMPGLGKTTLARKIYNDPQLSYEFFGVHWVYVGQS-YK-IKDVFLNILKFFTR-RTED-YQHEDEN…
	NsylNRC4_XP_009793040	-------------------------MADAVVNFLVENLLQLL-------SDN-VKLIGSAKGELE-NLLKEVQHLK---------------GFLD-DAAKLP--SDSEQWKVLV-EEIQKTVHTAEDAVDKFVVQAKLHKEKNKMARIL----D-V------------------GHLATVRNLAAEVKGIHDQVKELRLN-NQALQARPTLE-------------------------------------------------------LPKKGA-----------PETT-QQGPALEDDEVVGF-DEEANKVIER--LVKES--KDLD-IIPVVGMPGLGKTTLARKIYKDPKLSYEFFGVHWVYVGQS-YK-IKDVFLNILKYFTR-RTED-YQHEDVD…
	NbNRC4b_gene.58366.0.0.p1	-------------------------MADAVLNFPVENLLQLL-------TEN-VKLIGSAKGELE-NLLKEVQHLK---------------GFLD-DAAKLP--SDSEQWKVLV-EEIQKTVHTAEDAVDKFVVQAKLHKEKNKVARIL----D-V------------------GHLATVRNLAAEVKGIHDQVKELRLN-NQALQARPTLE-------------------------------------------------------LPKKGS-----------SETT-QQGPALEDDEVVDF-DEEANKVINR--LVKES--KDLE-IIPVVGMPGLGKTTLARKIYKDPKISYEFFGVHWVYVGQS-YK-IKDVFLNILKFFTR-CTED-YQHEDVD…
	NbNRC4a_gene.58366.1.0.p1	-------------------------MADAVVNFLVENLLQLL-------TEN-VKLIGSAKGELE-NLLKEVQHLK---------------GFLD-DAAKLP--SDSEQWKVLV-EEIQKTVHTAEDAVDKFVVQAKLHKEKNKMARIL----D-V------------------GHLATVRNLAAEVKGIHDQVKELRLN-NQALQARPTLE-------------------------------------------------------LPKKGS-----------SETT-QQGPALEDDEVVGF-DEEANKVINR--LVKES--KDLD-IIPVVGMPGLGKTTLARKIYKDPKLSYEFFGVHWVYVGQS-YK-IKDVFLNILKFFTR-RTED-YQHEDAD…
	NbNRC4c_gene.76797.0.0.p1	-------------------------MADAVVNFLVENLLQLL-------TDN-VKLIGSAKGELE-NLLKEVQHLK---------------GFLD-DAAKLP--SDSEQWKVLV-EEIQKTVHTAEDAVDKFVVQAKLHKEKNKMARIL----D-V------------------GHLATVRNLAAEVKGIHDQVKELRLN-NQALQARPTLE-------------------------------------------------------LPKKGS-----------SETT-QQGPALEDDEVVGF-DEEANKVINR--LVKES--KDLD-IIPVVGMPGLGKTTLARKIYKDPKLSYEFFGVHWVYVGQS-YK-IKDVFLNILKFFTR-RTED-YQHEDVD…
	NitabNRC4_XP_016460193_PARTIAL	-----------------------------------------------------------------------------------------------------------------------------------------------------------------------------------------------------------------------------------------------------------------------------MFHF-----------YYL--VKGPSLEDDEVVGF-DEEANKMIKR--LVEGS--EDLD-IIPVVGMPGLGKTTLARKIFNDPQISYEFFGVYWVYVGQS-YK-IKDVFLNILKFFTR-RTED-YQHEDEN…
	NtomNRC4_XP_009591232_PARTIAL	-----------------------------------------------------------------------------------------------------------------------------------------------------------------------------------------------------------------------------------------------------------------------------MFHF-----------YYL--VKGPSLEDDEVVGF-DEEANKMIKR--LVEGS--EDLD-IIPVVGMPGLGKTTLARKIFNDPQISYEFFGVYWVYVGQS-YK-IKDVFLNILKFFTR-RTED-YQHEDEN…
	NsylNRC4_XP_009761103	-------------------------MADAVVNFLAENLLQLL-------TDN-VKLIGGAKGELE-NLLKEVQHLK---------------GFLD-DAAKLP--SDSEQWKVLV-EEIHKTVHKAEDAIDKFLVQAKLHQEKSKMGRFF----N-V------------------SHLATVRNLAAEINGILGQVKELRKN-NQALQARPVVE-------------------------------------------------------LPKKGS-----------QEV--TQGPSLEDDEVVGF-DEEANKVIKR--LVEGS--EDLD-IIPVVGMPGLGKTTLARKIYNDPQLSYEFFGVHWVYVGQS-YK-IKDVFLNILKFFTR-RTED-YQHEDEN…
	NitabNRC4_XP_016485826	-------------------------MADAVVNFLAENLLQLL-------TDN-VKLIGGAKGELE-NLLKEVQHLK---------------GFLD-DAAKLP--SDSEQWKVLV-EEIHKTVHKAEDAIDKFLVQAKLHQEKSKMGRFF----N-V------------------SHLATVRNLAAEINGILGQVKELRKN-NQALQARPVVE-------------------------------------------------------LPKKGS-----------QEV--TQGPSLEDDEVVGF-DEEANKVIKR--LVEGS--EDLD-IIPVVGMPGLGKTTLARKIYNDPQLSYEFFGVHWVYVGQS-YK-IKDVFLNILKFFTR-RTED-YQHEDEN…
	SolycNRC4_XP_004236959	-------------------------MADAAVNFLLENLLQLL-------SDH-INLIHGLDDEFN-SLLEEVQRLK---------------VLVD-DACKFQ--NDND--TSMV-KEVQIIIHRVEDLTDKFLVQAKLHQQGSIAKRFH---------------------------STIISDFAIQIRKINDDLKIFHQNNKQAFTTNITVH-------------------------------------------------------IPKITQ-----------R-I-----TQGEDDEVVGF-DEEAQQVMKR--LVEGPN--CLD-IIPVVGMPGLGKSTLARKIYNEFEFSYEFFSIVWVYVGRE-YK-IKDTCVRILKCFEK-SIEEDVMNGDVD…
	SotubNRC4_XP_006366073_PARTIAL	-------------------------MTDAGVNFLVGNLLDLL-------SGN-IDLIRGVDDEFK-NLLEEVQRLK---------------AFLD-DDAKFH--SESSLWDQLV-KEIQKMVHKSEDVIDKFLIQSKLHRDKNKVERFF----D-V------------------GHMAVVRDLAAEIKDIHEKVKKLRQDHTDSFSPKPLLD-------------------------------------------------------IPEKAH-----------QVT---QKGPLEDDEVVGF-DEEANEVMKR--LVEGVS-ESVD-IIPVVGMAGLGKTTLARKICNDSKLSFEFFRIIWVNVGLE-YK-IKDIYLTILNFFTK-HIED-HFNEDVD…
	CaNRC4_XP_016574221_PARTIAL	----------------------------------------------------------------------------------------------------------------------------------------------------------------------------------------------------------------------------------------------------------------------------------------------------PSLEDDXFVGF-YEEAITLIKQ--LVEGPS-ESLD-TVPIVGMPGLGKTTLARKIYNDPNLTYEFFSILWIYIGQE-YK-RKDIILRIIKFFTK-RIED-YLNEDVD…
	SotubNRC4_XP_006367930	-------------------------MADTVVNFLVENLLQLL-------SEN-VALIKGADDEFN-NLLEEVQRLK---------------AFLD-DASKYH--SDSKQWDQLV-KDIQKTVHKAEDVIDKFLVQSKQHREKGKVGKIL----DKV------------------NHIGIVRDLATEIKGIHDKVKKLRENNQQAFQPRPVLE-------------------------------------------------------LPKKGV-----------Q----EQGPSLENDEVVGF-DDEASKVIKR--LVEGPA-ESLD-IIPVAGMPGLGKTTLARKIYNDPKLSYEFFSIPWVYVGQE-YK-IKDIYLRILKCFKK-SIED-HLNDDVD…
	SopenNRC4_XP_015073408	-------------------------MADAVVNFLVENLLQLL-------QENIIDLIKGVEDEFK-NLLEEVQRLK---------------GFLD-DAAKFH--SESSLWDQLV-KDIQKMVHKSEDVIDKFLVQAKLHRDKNKVGRFF----D-M------------------GHLAVVRDLAADIKVIHEKVKKLREDNKESFQPRPILD-------------------------------------------------------IPKKGH------------EV--TQGPSLDDDEVVGF-DEEAKKVIKR--LVEGPV-ESLA-IIPVVGMPGLGKTTLARKIYNDTTLSFEFFSTIWIYAGPE-CK-IKDLYHKILKHFKK-NIDE-HLDEDDH…
	NRC4b	-------------------------MADAVVNFLVENLLQLL-------QENIIDLIKGVEDEFK-NLLEEVQRLK---------------GFLD-DAAKFH--SESSLWDLLV-KDIQKMVHKSEDVIDKFLVQAKLHRDKNKVGRFF----D-M------------------GHLAVVRALAADIKDIHEKVKKLREDNKESFQPRPILD-------------------------------------------------------IPKKGH------------EV--TQGPSLDDDEVVGF-DEEAKKVIKR--LVEGPA-ESLA-IVPVVGMPGLGKTTLARKIYNDTTLSFEFFSTIWIYAGPE-CK-IKDLYHKILKHFKK-NIDE-HLDEDDH…
	NitabNRC4_XP_016443562	-------------------------MADAVVNFLVENLLQLL-------SEN-VKLIAGAKGELE-NLLEEVQRLK---------------SFLD-DAAKYQ--SEGSQWKLLE-EKIQRTVHRAEDAIDKFLVQAKMHQDKNRVARSF----D-V------------------GHLATVRNLAAEIEAIYEMVKELRQN-NETFLPRPVLD-------------------------------------------------------LTKKGA-----------QEA--AQGPSLEDDEVVGF-DEEANKVIKR--LVEGPG-ESLD-IVPVVGMPGLGKTTLARKIYNDPQLSYEFFNVLWVYVGQS-YK-IKDIFLNILKFFTK-RTED-YQHEEVD…
	NtomNRC4_XP_009618066_PARTIAL	--------------------------------------------------------------------------------------------------------------------------------------------------------------------------------------------------------------------------------------------------------------------------------------------CYL--KKGPSLEDDEVVGF-DEEANKVIKR--LVEGPG-ESLD-IVPVVGMPGLGKTTLARKIYNDPQLSYEFFNVLWVYVGQS-YK-IKDIFLNILKFFTK-RTED-YRHEEVD…
	CaNRC4_XP_016547338	-------------------------MADRVVNFFVENLLQLL-------SDN-VELIKGVDDDFK-LLLEEVKRLK---------------AFLD-DAAKFH--SDSNQWEQLV-QDIQRMVFKAEDVIDKFLVQAKLHRDKNKVGRFF----D-V------------------SHLATVRALAAEIKAIHEKVKKLREDNKDAFQPKPVLE-------------------------------------------------------LPKKGH------------EL--TQGPSLEDDEVVGF-DEEANKVIKR--LFEGPA-ESLD-IVPVVGMPGLGKTTLARKIYNDSKLSYEFFSIIWVYIGQS-YK-IKDIFLNILKFFTK-RIED-HLNDDVD…
	CaNRC4_XP_016554892	-------------------------MADCVVNFLVENLLQLL-------SDN-VELIKGVDDDFK-LLLEEVKRLK---------------AFLD-DAAKFH--SDSSQWEQLV-QDIQKMVFKAEDVIDKFLVQAKLHRNKNKVERFF----D-V------------------SHLTTVRALAAEIKGIHEKVKKLREDNKDAFQPKPVLE-------------------------------------------------------LPKKGV------------EP--TQGPSLEDDEVVGF-DEEANKVITR--LFEGPA-ESLD-IVPVVGMPGLGKTTLARKIYNDSKLSYEFFSIIWVYVGQS-YK-IKDIFLNILKFFTK-RIED-HLNDDVD…
;
end;
begin trees;
	tree tree_1 = [&R] (NRC0:0.501005,(((CaNRC9_XP_016547431:0.7340699999999998,(CaNRC9_XP_016547658:0.2368300000000001,(CaNRC9_XP_016547302:0.13217999999999996,(CaNRC9_XP_016546578_PARTIAL:0.09671999999999992,CaNRC9_XP_016547145:0.12649):0.039879999999999916):0.25573):0.06880999999999982):0.28371000000000013,(((((NtomNRC8_XP_009630520:0.011390000000000011,(NsylNRC8_XP_009788462:0.019630000000000036,…
end;
